# Supplementary material for: The interplay of fear of pain, emotional states, and pain perception in medical and nursing students: A cross-sectional study
Source: PLoS One. 2024 Nov 21;19(11):e0314094. doi: 10.1371/journal.pone.0314094 (PMC11581238; doi:10.1371/journal.pone.0314094)
Supplement: S1 Dataset — Dataset from the online survey. (XLSX) [file pone.0314094.s001.xlsx]

## Sheet: Online Survey
Age	Sex	Area_of_study	Curricular_year	FPQ9_1	FPQ9_2	FPQ9_3	FPQ9_4	FPQ9_5	FPQ9_6	FPQ9_7	FPQ9_8	FPQ9_9	Q_1_PPE	Q_2_PPE	Q_3_PPE	Q_4_PPE	Q_5_PPE	Q_6_PPE	Q_7_PPE	Q_8_PPE	Q_9_PPE	FPQ9_SeverePain	FPQ9_MinorPain	FPQ9_MedicalPain	FPQ9_TotalScore	DASS21_1	DASS21_2	DASS21_3	DASS21_4	DASS21_5	DASS21_6	DASS21_7	DASS21_8	DASS21_9	DASS21_10	DASS21_11	DASS21_12	DASS21_13	DASS21_14	DASS21_15	DASS21_16	DASS21_17	DASS21_18	DASS21_19	DASS21_20	DASS21_21	DASS21_Depression	DASS21_Anxiety	DASS21_Stress
19	Male	Nursing	2	4	Unknown	Unknown	2	Unknown	4	Unknown	Unknown	3	No	Yes	Yes	No	Yes	No	Yes	Yes	No	11	Unknown	Unknown	Unknown	1	0	0	0	1	1	0	2	0	1	0	1	0	0	0	0	0	0	0	0	0	4	0	10
19	Male	Nursing	2	2	1	1	1	1	2	1	1	2	No	No	No	No	No	No	No	No	No	6	3	3	12	1	0	0	0	1	1	1	0	1	0	1	1	1	1	1	0	1	1	0	0	0	6	6	12
19	Male	Nursing	2	3	2	1	2	2	2	2	1	2	No	No	No	No	No	No	No	No	No	7	5	5	17	1	3	1	2	3	1	3	1	2	2	2	2	2	0	1	1	2	2	3	2	2	26	32	18
20	Male	Nursing	2	5	4	2	3	3	4	4	2	4	No	No	No	No	No	No	No	No	No	13	9	9	31	1	0	1	0	2	2	1	1	1	1	1	1	2	1	0	1	1	2	1	0	1	18	6	18
20	Male	Nursing	2	4	2	3	3	1	4	1	2	5	No	No	Yes	No	Yes	No	Yes	No	No	13	5	7	25	1	2	1	1	1	2	1	1	1	1	1	1	1	1	1	1	1	1	1	0	1	14	14	16
20	Male	Nursing	1	4	2	1	3	2	5	2	1	5	No	Yes	Yes	No	Yes	No	No	No	No	14	5	6	25	1	1	1	2	3	1	1	3	1	0	1	2	1	1	1	1	0	1	0	0	1	14	12	20
20	Male	Nursing	2	1	1	2	3	1	3	2	3	3	No	No	No	No	No	No	No	No	No	7	5	7	19	0	0	0	0	2	1	0	0	0	0	0	1	0	0	0	0	0	0	0	0	0	4	0	4
45	Male	Nursing	2	3	2	3	3	4	3	4	3	3	No	No	No	No	No	No	No	No	No	9	11	8	28	1	1	0	0	0	1	1	1	0	0	1	1	0	0	0	0	0	1	1	0	0	0	6	12
21	Male	Nursing	4	5	1	3	2	1	5	3	1	5	No	No	No	No	No	No	No	No	No	15	7	4	26	0	1	0	1	0	0	1	0	0	0	0	0	1	0	0	0	0	1	1	0	0	2	8	2
21	Male	Nursing	3	5	1	3	3	Unknown	4	4	2	5	No	No	No	No	Yes	No	No	No	No	14	Unknown	6	Unknown	1	0	0	0	1	1	1	0	2	0	1	1	1	0	1	0	1	0	1	2	0	6	14	8
22	Male	Nursing	3	4	1	1	3	1	3	1	2	4	No	No	No	No	No	No	No	No	No	11	3	6	20	0	1	0	0	1	1	1	1	1	0	0	1	1	0	0	0	0	1	1	0	0	4	8	8
22	Male	Nursing	4	4	2	2	1	2	3	1	2	2	No	No	No	No	No	No	No	No	No	9	5	5	19	0	0	0	0	0	0	0	0	0	0	0	0	0	0	0	0	0	0	0	0	0	0	0	0
24	Male	Nursing	4	2	1	1	1	1	2	1	1	2	No	No	No	No	No	No	No	No	No	6	3	3	12	0	0	0	0	0	0	0	1	0	0	0	0	0	0	0	0	0	0	0	0	0	0	0	2
31	Male	Nursing	3	3	3	Unknown	4	Unknown	1	Unknown	Unknown	3	No	No	Yes	No	Yes	No	Yes	Yes	No	7	Unknown	Unknown	Unknown	1	1	1	0	0	1	0	1	0	1	1	1	1	1	0	0	0	1	1	0	0	6	4	14
32	Male	Nursing	4	3	2	2	2	1	3	3	2	3	No	No	No	No	No	No	No	No	No	9	6	6	21	0	0	0	0	0	0	0	1	0	0	0	0	0	0	0	0	0	0	0	0	0	0	0	2
21	Male	Nursing	2	5	2	1	5	3	4	1	4	Unknown	No	No	No	No	No	No	No	No	Yes	Unknown	5	11	Unknown	2	2	2	2	1	1	2	2	2	2	2	2	2	2	2	2	2	2	2	2	2	26	28	26
18	Female	Nursing	1	5	2	2	3	3	4	4	4	5	No	No	No	No	No	No	No	No	No	14	9	9	32	1	1	0	2	0	0	1	2	2	1	2	1	2	1	1	1	0	1	2	1	1	10	20	16
18	Female	Nursing	2	3	2	2	2	2	4	2	3	3	No	No	No	No	No	No	No	No	No	10	6	7	23	0	0	0	0	1	1	0	0	0	0	0	0	0	0	0	0	0	1	0	0	0	2	0	4
18	Female	Nursing	1	4	3	3	2	3	4	2	3	4	No	No	No	No	No	No	No	No	No	12	8	8	28	1	0	1	1	0	1	0	2	1	0	1	2	1	0	1	0	0	3	1	1	1	6	10	20
19	Female	Nursing	1	4	2	2	3	3	4	4	2	4	No	No	Yes	No	Yes	No	Yes	No	No	12	9	7	28	0	0	0	0	1	1	0	0	1	0	0	0	0	0	0	0	0	0	0	0	0	2	2	2
19	Female	Nursing	2	2	2	1	2	3	3	4	4	4	No	No	No	No	No	No	Yes	No	No	9	8	8	25	1	0	1	0	1	2	1	1	0	1	1	1	Unknown	0	0	0	0	1	2	1	0	Unknown	8	14
19	Female	Nursing	2	4	4	3	3	4	5	2	3	5	No	No	No	No	Yes	Yes	Yes	No	No	14	9	10	33	0	0	0	0	2	1	1	1	0	0	0	1	0	1	0	0	0	1	0	0	0	4	2	10
19	Female	Nursing	2	1	1	3	1	2	1	3	1	2	No	No	No	No	No	No	No	No	No	4	8	3	15	0	1	0	1	0	0	0	0	0	0	0	0	0	0	0	0	0	0	0	0	0	0	4	0
19	Female	Nursing	2	3	2	2	1	1	4	2	1	4	No	No	No	No	No	No	No	No	No	11	5	4	20	1	1	1	1	1	0	1	1	2	0	1	1	1	0	0	0	2	1	0	0	0	10	10	10
19	Female	Nursing	2	3	1	2	2	2	5	2	3	3	No	No	Yes	No	No	Yes	Yes	No	No	11	6	6	23	0	0	0	0	0	0	0	0	1	0	0	0	0	0	0	0	0	0	0	0	0	0	2	0
19	Female	Nursing	2	4	3	3	4	3	3	4	3	Unknown	No	No	Yes	No	Yes	No	No	Yes	No	Unknown	10	10	Unknown	2	2	2	1	2	3	3	3	2	2	2	3	2	1	2	2	1	3	2	2	1	24	28	34
19	Female	Nursing	2	4	1	1	2	1	4	1	1	4	No	No	Yes	No	Yes	Yes	Yes	No	No	12	3	4	19	1	1	0	1	1	1	1	1	1	0	1	1	0	1	0	0	0	1	2	0	0	2	12	14
19	Female	Nursing	2	2	2	2	2	2	3	2	2	3	No	No	No	No	No	No	No	No	No	8	6	6	20	1	1	0	0	1	1	0	1	2	1	1	1	1	1	1	0	1	2	0	0	1	10	8	16
19	Female	Nursing	2	2	2	1	2	3	4	2	1	3	No	No	No	No	No	No	No	No	No	9	6	5	20	0	1	0	0	1	0	0	0	0	0	0	0	0	0	0	0	0	1	1	0	0	2	4	2
20	Female	Nursing	2	4	3	1	2	2	4	2	2	3	Yes	No	Yes	No	No	Yes	No	No	No	11	5	7	23	0	1	0	1	1	1	3	0	0	0	1	1	0	0	0	0	0	1	0	0	0	2	10	8
20	Female	Nursing	2	2	2	1	2	1	2	1	1	1	No	No	No	No	No	No	No	No	No	5	3	5	13	2	1	0	0	2	3	0	3	0	1	2	1	2	1	1	1	2	3	1	1	2	20	8	30
20	Female	Nursing	2	3	2	1	2	3	5	1	1	5	No	No	No	No	No	No	No	No	No	13	5	5	23	1	0	0	0	1	0	0	1	0	1	0	1	1	1	0	2	1	1	1	0	0	12	2	10
20	Female	Nursing	2	4	2	1	3	1	4	2	3	4	No	No	No	No	No	No	No	No	No	12	4	8	24	1	0	1	0	2	2	1	2	2	1	2	2	1	0	0	0	0	0	1	0	0	10	8	18
20	Female	Nursing	2	3	4	2	2	4	3	2	2	2	No	No	No	No	No	No	No	No	No	8	8	8	24	3	3	0	0	1	3	3	3	3	2	3	3	3	3	3	0	1	3	3	1	1	16	32	42
20	Female	Nursing	2	4	3	1	2	2	2	2	2	4	No	No	Yes	No	Yes	Yes	Yes	No	No	10	5	7	22	0	1	0	0	0	0	1	0	0	0	1	1	0	0	0	0	0	1	0	0	0	0	4	6
20	Female	Nursing	2	1	1	1	1	1	1	1	1	1	No	No	No	No	No	No	No	No	No	3	3	3	9	0	0	0	0	0	0	0	0	0	0	0	0	0	0	0	0	0	0	1	0	0	0	2	0
20	Female	Nursing	2	3	2	1	1	2	5	1	1	3	No	No	No	No	Yes	No	Yes	Yes	No	11	4	4	19	1	1	2	1	2	2	0	0	2	0	0	1	1	2	1	0	0	2	0	0	0	10	10	16
20	Female	Nursing	2	4	3	2	1	2	5	2	1	5	No	No	No	No	No	No	No	No	No	14	6	5	25	3	0	2	2	2	3	2	2	1	1	2	2	1	1	0	Unknown	1	2	2	2	0	Unknown	18	30
20	Female	Nursing	2	4	2	1	2	2	5	5	2	3	No	No	No	No	No	No	No	No	No	12	8	6	26	1	2	1	2	0	1	2	2	2	1	2	2	2	0	2	0	1	3	2	1	1	12	26	22
20	Female	Nursing	2	3	2	2	2	2	4	4	3	4	No	No	No	No	No	No	No	No	No	11	8	7	26	0	0	0	0	0	1	0	0	0	0	0	1	1	0	0	0	0	2	0	0	0	2	0	8
20	Female	Nursing	2	3	3	2	3	2	3	3	2	2	No	No	No	No	No	No	No	No	No	8	7	8	23	0	0	0	0	0	0	0	0	0	0	1	0	1	0	0	0	0	1	0	0	0	2	0	4
20	Female	Nursing	2	3	3	3	4	2	4	4	4	4	No	No	Yes	No	Yes	No	Yes	No	No	11	9	11	31	0	1	0	0	0	0	1	0	0	0	0	0	1	0	0	0	0	0	0	0	0	2	4	0
20	Female	Nursing	2	4	2	1	3	2	4	3	3	2	No	No	Yes	No	Yes	No	Yes	No	No	10	6	8	24	1	2	1	0	1	2	1	1	0	0	1	1	1	2	0	1	1	3	0	1	0	10	8	22
22	Female	Nursing	2	2	4	2	5	2	4	2	3	4	No	No	No	No	No	No	No	No	No	10	6	12	28	3	2	2	3	1	2	3	3	2	0	3	3	1	1	3	1	1	1	2	2	1	14	34	32
23	Female	Nursing	2	5	1	1	2	2	4	1	1	2	No	No	No	No	No	No	No	No	No	11	4	4	19	1	2	1	2	Unknown	Unknown	2	1	1	0	2	1	1	2	1	0	0	1	2	1	0	Unknown	22	Unknown
24	Female	Nursing	2	4	4	3	2	3	4	3	3	4	No	No	No	No	No	No	No	No	No	12	9	9	30	1	1	0	0	0	0	0	0	0	0	0	1	0	0	0	0	0	0	1	0	0	0	4	4
26	Female	Nursing	1	4	3	1	4	2	4	2	2	4	No	No	Yes	No	Yes	No	Yes	No	No	12	5	9	26	0	1	0	0	1	1	0	2	0	0	0	1	0	0	0	0	0	1	0	0	0	2	2	10
27	Female	Nursing	2	4	4	4	3	3	4	4	3	4	No	No	No	No	No	No	No	No	No	12	11	10	33	0	0	0	0	0	0	1	0	1	0	0	2	1	0	0	0	1	1	1	1	1	6	8	6
27	Female	Nursing	2	5	5	2	2	1	3	1	2	3	No	No	No	No	No	No	No	No	No	11	4	9	24	1	2	1	1	0	0	2	2	1	1	2	2	2	1	1	1	1	1	2	2	2	16	22	18
27	Female	Nursing	2	2	2	2	2	2	3	2	2	3	No	No	No	No	No	No	No	No	No	8	6	6	20	2	2	1	1	0	1	2	2	2	2	2	2	2	1	1	1	1	2	1	2	1	16	22	24
43	Female	Nursing	2	3	3	2	3	3	3	3	3	3	No	No	No	No	No	No	No	No	No	9	8	9	26	1	1	2	0	1	0	0	1	1	0	1	2	1	2	0	1	2	1	1	1	0	14	8	16
20	Female	Nursing	3	5	1	2	3	2	3	2	4	4	No	No	No	No	No	No	No	No	No	12	6	8	26	1	0	0	1	1	1	1	1	1	0	1	1	1	0	1	0	0	1	0	0	0	4	8	12
20	Female	Nursing	3	3	5	1	3	2	3	1	3	2	No	Yes	No	No	No	No	Yes	No	No	8	4	11	23	3	1	0	0	1	3	0	3	2	0	3	3	2	0	0	0	0	2	3	2	0	6	16	34
20	Female	Nursing	3	2	3	3	3	4	4	2	1	5	Yes	No	Yes	No	Yes	No	Yes	Yes	No	11	9	7	27	1	1	0	1	1	1	2	1	1	1	1	1	0	0	0	0	1	1	2	0	0	6	14	12
21	Female	Nursing	3	Unknown	3	2	3	2	4	3	Unknown	4	Yes	No	No	No	No	No	No	Yes	No	Unknown	7	Unknown	Unknown	1	1	1	1	3	2	2	2	2	1	2	2	2	2	1	1	1	3	2	2	1	20	22	28
21	Female	Nursing	3	4	4	2	3	4	5	3	2	3	No	No	No	No	No	No	No	No	No	12	9	9	30	2	1	2	0	2	2	1	2	2	2	2	2	2	2	2	1	1	2	0	1	0	20	14	28
21	Female	Nursing	4	5	3	4	4	4	5	3	4	5	No	No	No	No	No	No	No	No	No	15	11	11	37	0	2	1	0	2	1	0	1	3	1	1	1	0	0	1	1	0	2	0	0	0	10	12	12
21	Female	Nursing	4	4	1	1	1	1	4	4	2	5	No	No	No	No	No	No	No	No	No	13	6	4	23	2	1	1	3	3	2	3	3	0	0	1	2	1	2	1	0	0	1	1	0	0	10	18	26
21	Female	Nursing	4	5	3	2	3	1	3	2	2	2	No	No	No	No	No	No	No	No	No	10	5	8	23	1	0	0	0	0	0	1	1	0	0	2	0	0	0	0	0	0	0	0	2	0	0	6	8
21	Female	Nursing	4	4	1	1	5	4	5	3	4	4	No	No	Yes	No	No	No	No	No	No	13	8	10	31	2	1	3	0	1	2	1	2	2	2	2	2	1	2	1	1	2	2	0	1	2	24	12	28
21	Female	Nursing	4	4	4	3	3	2	4	3	3	4	No	No	No	No	No	No	No	No	No	12	8	10	30	0	0	0	0	0	1	0	0	0	0	0	0	0	0	0	0	0	0	0	0	0	0	0	2
21	Female	Nursing	3	4	2	1	4	2	4	2	1	3	No	No	Yes	No	Yes	No	Yes	Yes	No	11	5	7	23	0	2	0	0	1	1	0	0	0	0	2	1	0	1	0	0	0	1	0	0	1	4	4	12
21	Female	Nursing	3	4	3	2	3	2	4	4	3	3	No	No	Yes	No	Yes	No	Yes	No	No	11	8	9	28	1	1	1	0	2	0	3	2	1	1	2	2	1	0	1	1	2	1	1	0	1	18	14	16
21	Female	Nursing	3	4	4	Unknown	2	2	3	1	2	3	No	No	Yes	No	No	No	No	No	No	10	Unknown	8	Unknown	0	1	0	0	1	0	0	0	1	0	1	1	2	1	0	0	0	1	0	0	0	6	4	8
21	Female	Nursing	3	5	2	1	3	1	3	1	3	4	No	No	No	No	No	No	No	No	No	12	3	8	23	0	0	0	0	2	2	0	2	0	0	0	0	0	2	0	0	0	3	0	0	0	4	0	18
21	Female	Nursing	4	3	4	2	4	2	4	1	5	3	No	No	No	No	No	No	No	No	No	10	5	13	28	2	1	1	0	1	2	2	1	1	0	1	1	2	1	0	1	2	2	1	1	1	16	12	20
22	Female	Nursing	4	4	3	5	4	4	4	4	4	4	No	No	No	No	No	No	No	No	No	12	13	11	36	0	1	1	0	0	0	0	0	0	0	1	0	1	0	1	0	0	1	0	1	0	4	6	4
22	Female	Nursing	4	4	3	2	2	2	3	3	3	3	No	No	No	No	No	No	No	No	No	10	7	8	25	3	1	2	3	1	2	2	2	1	1	2	2	2	2	2	1	2	2	2	2	2	22	26	30
22	Female	Nursing	4	4	3	3	2	3	4	2	3	2	No	No	No	No	No	No	No	No	No	10	8	8	26	1	1	1	1	1	2	1	2	2	1	1	2	1	2	1	1	1	1	2	1	0	12	18	22
22	Female	Nursing	4	5	4	1	5	1	3	2	3	2	No	No	Yes	No	Yes	No	Yes	No	No	10	4	12	26	2	1	1	0	0	1	0	0	0	0	1	1	1	0	0	0	1	2	0	0	0	6	2	14
22	Female	Nursing	3	3	1	1	1	1	1	1	1	3	No	No	No	No	No	No	No	No	No	7	3	3	13	0	0	0	0	0	0	0	0	0	0	0	0	0	0	0	0	0	0	0	0	0	0	0	0
23	Female	Nursing	3	3	2	2	2	3	4	3	2	5	No	No	No	No	No	No	No	No	No	12	8	6	26	3	1	2	0	2	2	3	3	3	2	3	3	2	2	2	2	2	3	3	1	0	24	26	38
24	Female	Nursing	3	4	5	4	3	5	5	4	3	4	No	No	No	No	No	No	No	No	No	13	13	11	37	1	1	2	1	2	2	1	2	2	2	1	1	1	1	1	1	3	2	1	1	2	26	16	20
24	Female	Nursing	3	4	3	2	5	1	5	5	1	5	No	No	No	No	No	No	No	No	No	14	8	9	31	1	2	0	0	2	2	0	1	0	0	1	1	2	3	2	0	0	2	1	0	0	8	10	22
27	Female	Nursing	4	5	5	5	3	3	4	4	3	4	No	No	No	No	No	No	No	No	No	13	12	11	36	2	1	3	2	2	1	2	3	2	2	2	3	3	2	2	3	3	3	3	3	2	36	30	32
28	Female	Nursing	3	3	2	1	2	1	3	1	3	3	No	No	No	No	No	No	No	No	No	9	3	7	19	0	0	0	0	0	0	0	0	0	0	0	0	0	0	0	0	0	1	1	0	0	0	2	2
33	Female	Nursing	3	5	2	3	2	5	5	4	1	3	No	Yes	No	No	No	No	No	No	No	13	12	5	30	0	0	0	0	1	0	2	0	0	0	0	0	0	0	0	0	0	0	0	0	0	2	4	0
27	Female	Nursing	Unknown	3	2	1	2	2	4	2	2	3	No	No	Yes	No	Yes	No	Yes	Yes	No	10	5	6	21	3	0	1	1	0	3	0	3	3	3	3	3	3	0	3	0	0	3	3	0	3	20	20	36
18	Female	Nursing	1	5	3	2	3	2	4	3	1	4	Yes	No	Yes	No	Yes	No	Yes	No	Yes	13	7	7	27	1	1	1	1	0	1	0	1	0	0	1	1	2	0	0	0	0	1	0	0	1	8	4	12
19	Female	Nursing	2	5	3	2	4	2	5	2	3	5	No	Yes	Yes	No	Yes	No	Yes	No	Yes	15	6	10	31	2	3	2	1	1	1	2	3	2	1	3	3	3	3	2	2	1	3	3	3	0	20	32	36
19	Female	Nursing	2	2	1	Unknown	3	Unknown	Unknown	Unknown	Unknown	Unknown	No	No	Yes	No	Yes	Yes	Yes	Yes	Yes	Unknown	Unknown	Unknown	Unknown	1	2	0	3	2	1	2	2	3	1	2	1	1	2	2	0	2	2	2	2	1	14	32	22
19	Female	Nursing	2	3	4	1	2	2	4	1	2	2	No	No	Yes	No	Yes	No	Yes	No	Yes	9	4	8	21	0	2	1	0	1	0	0	0	1	0	1	0	1	1	0	1	0	0	0	0	0	8	6	4
19	Female	Nursing	2	2	1	1	2	2	2	2	1	2	No	No	Yes	No	Yes	Yes	Yes	No	Yes	6	5	4	15	0	2	0	0	2	0	2	1	0	0	0	1	1	1	0	0	0	1	1	1	0	6	12	8
20	Female	Nursing	2	4	4	2	3	3	5	3	2	3	No	No	Yes	No	Yes	Yes	Yes	No	Yes	12	8	9	29	0	1	0	0	1	0	0	0	0	0	0	0	1	0	0	0	0	1	0	0	0	4	2	2
21	Female	Nursing	2	4	3	2	5	2	4	3	Unknown	Unknown	No	No	No	No	No	No	No	Yes	Yes	Unknown	7	Unknown	Unknown	2	1	1	2	2	2	2	2	2	2	2	2	2	2	2	2	2	2	1	2	1	24	24	28
20	Female	Nursing	3	4	3	3	2	2	3	2	2	4	No	No	Yes	No	Yes	No	Yes	No	Yes	11	7	7	25	1	0	0	1	1	1	1	1	1	0	1	1	0	0	0	0	0	1	1	0	0	2	8	12
20	Female	Nursing	3	3	4	2	1	1	3	3	1	3	No	No	Yes	No	Yes	Yes	Yes	Yes	Yes	9	6	6	21	3	0	1	1	3	3	0	2	3	1	3	2	2	1	2	0	1	2	0	2	0	16	16	32
21	Female	Nursing	3	5	2	2	1	2	3	3	3	4	Yes	No	No	No	No	Yes	Yes	No	Yes	12	7	6	25	2	0	1	0	1	3	0	1	1	0	1	1	1	1	1	1	0	0	1	0	0	8	6	18
22	Female	Nursing	3	Unknown	3	1	1	1	3	1	2	3	Yes	No	No	No	Yes	Yes	Yes	No	Yes	Unknown	3	6	Unknown	3	0	1	2	1	1	1	1	1	1	2	1	2	1	1	1	1	1	1	1	1	16	14	20
18	Male	Medicine	1	4	3	3	3	2	4	2	1	5	No	No	No	No	Yes	Yes	Yes	No	No	13	7	7	27	1	2	1	2	3	2	0	0	0	0	2	2	2	1	1	0	0	1	1	0	1	14	12	18
18	Male	Medicine	1	2	1	1	1	1	2	1	1	1	No	No	No	No	No	No	No	No	No	5	3	3	11	0	0	1	0	1	0	0	0	0	1	1	1	2	1	1	2	1	1	0	0	2	20	2	8
18	Male	Medicine	2	4	2	2	3	3	5	Unknown	2	4	No	No	No	No	No	No	Yes	No	No	13	Unknown	7	Unknown	0	0	0	0	2	0	0	0	0	0	0	0	1	0	0	0	0	1	0	0	0	6	0	2
18	Male	Medicine	1	4	3	3	4	4	5	4	3	4	No	No	Yes	No	Yes	No	Yes	No	No	13	11	10	34	1	1	0	0	1	2	1	1	1	0	0	1	2	1	0	1	0	1	0	1	0	8	8	14
18	Male	Medicine	1	4	4	2	5	4	5	2	1	3	No	Yes	Yes	No	Yes	Yes	Yes	Yes	No	12	8	10	30	1	1	0	1	0	0	1	0	0	0	1	0	0	1	0	0	0	0	0	0	0	0	6	6
18	Male	Medicine	1	4	3	2	2	1	2	2	2	Unknown	No	No	No	No	No	No	No	No	No	Unknown	5	7	Unknown	1	2	0	1	1	1	0	0	0	1	0	1	1	2	1	0	2	2	1	1	1	12	12	14
18	Male	Medicine	1	4	2	1	2	3	5	4	2	4	No	No	No	No	No	No	No	No	No	13	8	6	27	1	0	0	1	2	1	2	1	0	1	1	1	2	0	0	3	2	2	0	0	0	20	6	14
19	Male	Medicine	1	4	3	1	2	1	3	1	2	2	No	No	No	No	No	No	No	No	No	9	3	7	19	1	0	1	0	2	0	3	2	1	0	1	3	1	1	1	1	0	2	3	2	0	10	20	20
19	Male	Medicine	2	3	2	3	1	5	5	3	4	5	No	No	No	No	No	No	No	No	No	13	11	7	31	2	2	2	2	2	2	2	2	2	2	3	3	3	3	3	3	3	3	1	3	3	36	30	36
19	Male	Medicine	2	5	4	1	5	4	4	1	2	5	No	No	No	No	No	No	No	No	No	14	6	11	31	0	0	0	0	0	0	0	0	0	0	0	0	2	0	0	3	3	0	0	0	0	16	0	0
19	Male	Medicine	2	4	2	1	2	3	3	Unknown	4	4	No	No	No	No	No	No	Yes	No	No	11	Unknown	8	Unknown	0	0	0	0	2	0	0	0	0	0	0	0	1	1	0	0	0	1	0	0	0	6	0	4
19	Male	Medicine	1	4	2	5	2	2	2	2	3	4	No	No	No	No	No	No	No	No	No	10	9	7	26	1	1	1	0	1	1	0	1	0	1	1	1	2	1	0	2	0	1	1	1	1	16	6	14
19	Male	Medicine	1	2	1	1	3	1	2	1	2	3	No	No	No	No	No	No	No	No	No	7	3	6	16	1	0	1	1	1	1	0	1	0	1	1	1	1	2	0	1	0	1	1	1	2	14	6	16
19	Male	Medicine	2	4	2	3	1	2	5	3	1	4	No	No	Yes	No	Yes	Yes	No	Yes	No	13	8	4	25	0	2	0	0	0	1	1	0	0	0	0	0	0	0	0	0	0	1	0	0	0	0	6	4
19	Male	Medicine	2	5	3	4	3	2	4	4	2	5	No	No	Yes	No	Yes	No	No	No	No	14	10	8	32	3	1	1	2	0	2	1	3	2	0	2	3	1	1	1	1	0	2	1	0	0	6	16	32
19	Male	Medicine	2	4	4	2	2	3	4	3	2	3	No	No	No	No	No	No	No	No	No	11	8	8	27	1	0	1	0	0	1	0	1	0	0	1	1	1	1	0	0	0	1	0	0	0	4	0	14
19	Male	Medicine	1	4	3	2	4	3	Unknown	3	3	4	Yes	No	No	No	No	Yes	No	No	No	Unknown	8	10	Unknown	0	1	2	0	2	2	0	0	1	2	2	2	2	1	2	2	1	1	0	0	0	22	8	16
19	Male	Medicine	2	4	2	3	3	4	3	1	2	5	No	No	Yes	No	Yes	Yes	Yes	No	No	12	8	7	27	1	0	0	0	2	1	0	2	1	2	1	1	1	1	0	0	0	1	0	3	1	12	8	16
19	Male	Medicine	2	4	2	2	3	1	4	2	1	4	No	No	Yes	No	Yes	Yes	Yes	No	No	12	5	6	23	1	2	0	0	1	2	0	2	0	1	3	3	2	1	3	1	0	2	3	2	0	10	20	28
19	Male	Medicine	2	4	2	1	4	2	3	1	3	3	No	No	No	No	No	No	No	No	No	10	4	9	23	1	0	0	0	1	0	1	1	1	0	1	1	1	0	1	0	1	1	1	0	0	6	8	10
19	Male	Medicine	2	2	2	2	2	2	2	3	3	3	No	No	No	No	No	No	No	No	No	7	7	7	21	1	1	1	1	1	1	1	1	1	1	1	1	1	1	1	1	1	1	1	1	1	14	14	14
19	Male	Medicine	2	4	1	1	3	2	4	3	1	3	Yes	No	No	No	No	No	No	No	No	11	6	5	22	0	2	0	0	1	1	1	1	0	1	0	1	2	1	0	0	0	1	0	0	0	8	6	10
19	Male	Medicine	2	5	2	2	3	4	5	4	4	5	No	No	No	No	No	No	No	No	No	15	10	9	34	1	2	1	3	1	1	2	1	1	1	1	1	1	1	1	1	1	2	1	1	1	14	22	16
19	Male	Medicine	2	4	3	2	2	4	5	4	3	3	No	No	Yes	No	No	No	No	No	No	12	10	8	30	0	1	0	0	1	1	0	1	0	0	0	0	0	2	0	0	0	0	0	0	0	2	2	8
20	Male	Medicine	3	4	2	2	1	3	5	2	3	3	No	No	No	No	No	No	No	No	No	12	7	6	25	0	1	0	0	2	1	0	1	1	1	0	1	1	0	0	0	1	1	1	0	1	12	6	8
20	Male	Medicine	3	5	3	2	4	3	4	4	3	3	No	No	Yes	No	Yes	Yes	Yes	Yes	No	12	9	10	31	0	0	1	0	2	0	0	0	0	0	0	0	0	0	0	1	1	1	0	0	0	10	0	2
20	Male	Medicine	1	5	3	2	5	3	3	4	5	5	No	No	Yes	No	No	No	No	Yes	No	13	9	13	35	1	1	1	0	1	0	1	1	1	2	1	1	1	0	0	1	1	2	1	1	1	16	10	12
20	Male	Medicine	2	5	4	2	2	3	4	3	3	4	No	No	Yes	No	Yes	Yes	Yes	No	No	13	8	9	30	1	1	1	1	2	0	1	1	2	0	2	2	2	1	1	1	2	2	2	2	0	16	20	18
20	Male	Medicine	2	1	1	1	1	1	1	1	1	2	No	No	No	No	No	No	No	No	No	4	3	3	10	0	0	0	0	0	0	0	0	0	0	0	0	0	0	0	0	0	0	0	0	0	0	0	0
20	Male	Medicine	1	3	2	2	1	1	3	2	1	2	No	No	No	No	No	No	No	No	No	8	5	4	17	0	1	0	0	0	0	0	0	0	0	1	1	1	0	0	0	0	0	0	0	0	2	2	4
20	Male	Medicine	2	3	1	1	2	1	4	2	3	3	No	No	No	No	No	No	No	No	No	10	4	6	20	1	1	0	0	2	1	0	0	0	0	2	1	0	2	0	1	0	1	0	0	0	6	2	16
20	Male	Medicine	1	5	4	2	4	4	5	4	3	5	No	No	Yes	No	No	No	No	No	No	15	10	11	36	1	1	0	0	3	0	0	1	1	0	1	2	0	0	1	0	0	1	0	0	0	6	6	12
20	Male	Medicine	1	4	3	2	5	2	4	4	4	4	No	No	No	No	No	No	No	No	No	12	8	12	32	1	1	1	1	1	1	1	1	1	1	1	1	1	1	1	1	1	1	1	1	1	14	14	14
21	Male	Medicine	2	4	4	4	3	4	4	Unknown	4	5	No	No	No	No	No	No	Yes	No	No	13	Unknown	11	Unknown	1	0	0	0	1	0	0	1	0	0	0	0	0	0	0	0	0	Unknown	0	0	0	2	0	Unknown
21	Male	Medicine	2	Unknown	3	4	2	5	5	Unknown	3	3	Yes	No	No	No	No	No	Yes	No	No	Unknown	Unknown	8	Unknown	1	2	2	1	0	0	1	2	2	2	2	2	Unknown	0	3	3	3	3	3	3	0	Unknown	30	20
21	Male	Medicine	3	4	2	2	3	3	4	5	2	3	No	No	No	No	No	No	No	No	No	11	10	7	28	1	2	0	0	3	1	3	3	3	0	1	3	0	2	3	1	1	0	0	1	0	10	24	22
21	Male	Medicine	2	5	3	1	1	2	4	2	2	3	No	No	Yes	No	Yes	No	Yes	Yes	No	12	5	6	23	0	2	0	0	2	1	0	1	0	0	1	1	0	2	0	0	0	1	1	0	0	4	6	14
22	Male	Medicine	3	3	2	2	2	2	3	2	1	3	No	No	No	No	No	No	No	No	No	9	6	5	20	0	0	0	0	1	0	0	0	1	0	0	0	0	0	0	0	0	0	0	0	0	2	2	0
24	Male	Medicine	3	4	1	1	1	1	3	1	1	3	No	No	Yes	No	Yes	Yes	Yes	No	No	10	3	3	16	2	0	1	0	0	0	0	0	0	0	2	2	1	0	0	0	0	0	2	0	0	4	4	12
27	Male	Medicine	2	4	2	4	2	2	4	2	2	4	No	No	No	No	No	No	No	No	No	12	8	6	26	0	0	0	0	0	0	0	0	0	0	0	1	1	0	0	0	0	1	0	0	0	2	0	4
30	Male	Medicine	2	3	2	2	3	2	3	2	1	3	No	No	No	No	No	No	No	No	No	9	6	6	21	1	1	0	0	1	0	0	0	0	0	0	0	0	0	0	0	0	0	1	0	0	2	4	2
41	Male	Medicine	2	3	3	3	2	1	2	3	2	2	No	No	No	No	No	No	No	No	No	7	7	7	21	1	1	2	1	1	1	2	1	0	0	1	2	1	1	0	1	1	2	2	1	1	14	14	18
21	Male	Medicine	4	4	3	2	2	1	4	2	2	3	No	No	No	No	No	No	No	No	No	11	5	7	23	1	0	0	1	2	1	0	2	0	0	0	2	0	0	0	0	0	0	0	0	0	4	2	12
21	Male	Medicine	4	2	1	1	2	1	3	1	1	5	No	No	No	No	No	No	No	No	No	10	3	4	17	0	1	0	0	0	0	0	0	0	0	0	0	0	0	0	0	0	0	0	0	0	0	2	0
21	Male	Medicine	4	4	1	1	2	2	4	4	3	3	No	No	Yes	No	Yes	No	No	No	No	11	7	6	24	2	1	1	0	1	2	1	2	3	0	2	2	2	2	2	1	0	1	1	2	1	12	20	26
22	Male	Medicine	5	5	4	3	3	3	5	2	3	5	No	No	No	No	No	No	No	No	No	15	8	10	33	1	0	1	0	1	1	0	1	0	0	1	1	1	0	0	0	1	1	0	1	1	10	2	12
22	Male	Medicine	5	3	2	2	2	2	3	2	2	3	No	No	No	No	No	No	No	No	No	9	6	6	21	0	1	0	0	2	2	0	2	2	0	1	2	1	1	0	1	0	2	0	0	0	8	6	20
22	Male	Medicine	5	3	3	Unknown	4	1	5	3	3	5	No	No	Yes	No	No	No	No	No	No	13	Unknown	10	Unknown	0	0	0	0	1	0	0	0	0	0	0	0	0	0	0	0	0	1	0	0	0	2	0	2
23	Male	Medicine	6	2	2	1	2	1	2	2	1	2	No	No	No	No	No	No	No	No	No	6	4	5	15	1	0	0	0	1	0	0	1	0	0	1	1	0	0	0	0	0	1	1	0	0	2	2	10
23	Male	Medicine	6	3	3	2	2	2	4	2	2	3	No	No	No	No	No	No	No	No	No	10	6	7	23	2	0	1	1	1	1	0	3	1	2	1	2	1	2	1	1	1	2	1	1	2	18	10	26
23	Male	Medicine	6	4	3	2	4	2	4	3	3	2	No	No	Yes	No	No	No	No	No	No	10	7	10	27	0	0	0	0	1	0	1	1	0	1	1	1	2	2	0	1	1	1	1	0	0	12	4	12
24	Male	Medicine	6	5	1	1	1	1	5	2	1	4	No	No	No	No	No	No	No	No	No	14	4	3	21	2	2	1	3	2	2	0	3	2	1	2	3	1	1	1	1	0	3	1	0	0	12	18	32
26	Male	Medicine	5	3	2	1	3	2	3	3	2	3	No	No	No	No	No	No	No	No	No	9	6	7	22	0	0	0	0	2	1	0	1	0	1	1	1	2	1	0	2	1	1	0	0	2	20	0	12
29	Male	Medicine	4	3	2	1	3	1	4	3	2	5	Yes	No	Yes	No	No	No	No	Yes	No	12	5	7	24	3	1	2	0	2	2	0	3	0	1	2	3	2	1	1	2	1	3	0	1	0	20	6	34
30	Male	Medicine	6	3	4	4	4	5	5	5	1	2	No	No	No	No	No	No	No	No	No	10	14	9	33	1	1	0	0	2	2	2	2	2	2	0	2	2	2	2	2	1	2	2	2	2	22	22	22
18	Male	Medicine	1	4	4	2	4	2	3	1	3	5	No	No	Yes	No	Yes	No	Yes	No	Yes	12	5	11	28	1	0	0	1	1	2	2	1	1	0	2	2	2	1	2	1	0	3	2	1	0	8	18	24
19	Male	Medicine	2	2	3	3	4	2	4	2	2	3	No	No	Yes	No	Yes	Yes	Yes	Yes	Yes	9	7	9	25	1	1	0	0	1	1	0	1	0	0	1	1	1	1	1	0	0	1	0	0	1	6	4	14
19	Male	Medicine	1	5	4	3	4	3	4	2	2	3	No	No	Yes	No	Yes	No	Yes	No	Yes	12	8	10	30	1	2	1	0	1	1	1	1	1	0	1	2	1	1	1	1	0	1	0	0	0	8	10	16
19	Male	Medicine	2	3	2	2	3	3	4	5	3	Unknown	No	No	No	No	No	No	No	No	Yes	Unknown	10	8	Unknown	2	2	0	1	2	2	2	3	3	0	3	3	3	2	2	0	0	2	3	2	0	10	30	34
19	Male	Medicine	2	4	3	3	4	3	4	4	2	2	No	No	Yes	No	Yes	Yes	Yes	Yes	Yes	10	10	9	29	0	2	0	1	1	0	0	0	0	0	0	0	0	0	0	0	0	0	Unknown	0	0	2	Unknown	0
23	Male	Medicine	1	3	4	2	3	2	4	2	3	3	Yes	No	Yes	No	Yes	Yes	Yes	Yes	Yes	10	6	10	26	1	2	1	2	1	2	1	2	3	2	1	2	3	2	1	2	3	2	1	2	3	30	24	24
20	Male	Medicine	3	4	1	Unknown	1	Unknown	Unknown	Unknown	Unknown	Unknown	No	No	Yes	No	Yes	Yes	Yes	Yes	Yes	Unknown	Unknown	Unknown	Unknown	1	1	0	0	0	1	0	1	0	0	1	1	0	0	0	0	0	0	1	0	0	0	4	10
21	Male	Medicine	4	4	2	2	3	2	3	2	2	2	Yes	Yes	Yes	No	No	Yes	Yes	No	Yes	9	6	7	22	0	0	3	0	2	0	0	0	0	1	0	0	1	0	0	0	0	1	0	1	1	16	2	2
22	Male	Medicine	5	3	4	2	2	2	4	3	Unknown	Unknown	No	No	No	No	No	No	No	Yes	Yes	Unknown	7	Unknown	Unknown	1	1	1	0	1	2	0	1	2	1	1	1	2	3	2	2	1	1	1	1	1	18	14	20
23	Male	Medicine	5	5	2	3	2	3	5	3	3	4	No	No	Yes	No	No	No	No	No	Yes	14	9	7	30	3	0	1	0	3	2	0	3	1	3	2	3	2	3	0	1	3	1	0	0	2	30	2	34
24	Male	Medicine	6	1	1	1	1	1	1	1	1	1	Yes	No	Yes	No	Yes	Yes	Yes	Yes	Yes	3	3	3	9	0	0	0	0	0	0	0	1	0	0	1	1	2	0	0	0	0	1	0	0	0	4	0	8
18	Female	Medicine	1	5	2	2	4	4	5	4	4	5	Yes	No	No	No	Yes	No	No	No	No	15	10	10	35	1	1	2	1	3	0	1	2	0	3	2	1	2	0	2	2	2	2	1	2	2	32	16	16
18	Female	Medicine	1	4	3	1	3	3	4	3	4	5	No	No	Yes	No	Yes	No	Yes	Yes	No	13	7	10	30	1	1	1	0	1	1	0	2	1	1	2	2	2	1	1	1	1	1	1	0	0	14	8	20
18	Female	Medicine	1	4	4	3	2	4	5	4	2	5	No	No	Yes	No	No	No	No	No	No	14	11	8	33	0	0	0	0	0	0	1	0	0	0	0	0	0	0	0	1	0	0	0	0	0	2	2	0
18	Female	Medicine	1	2	2	1	3	1	3	2	3	3	Yes	No	Yes	No	Yes	Yes	Yes	Yes	No	8	4	8	20	0	1	2	0	1	0	0	1	0	1	1	2	3	1	0	2	3	2	0	0	3	30	2	14
18	Female	Medicine	1	2	2	3	2	2	3	2	2	3	No	No	No	No	No	No	No	No	No	8	7	6	21	2	1	1	1	2	2	1	2	2	1	2	2	2	1	2	2	2	2	2	2	1	22	22	26
18	Female	Medicine	1	3	5	2	5	Unknown	4	Unknown	5	4	No	No	No	No	Yes	No	Yes	No	No	11	Unknown	15	Unknown	2	1	0	1	0	1	2	1	0	0	3	2	1	2	1	1	1	3	1	0	0	6	12	28
18	Female	Medicine	1	2	1	1	2	2	3	2	1	2	No	No	No	No	No	No	No	No	No	7	5	4	16	1	0	0	0	1	1	1	2	0	0	0	2	1	2	0	0	1	1	0	0	0	6	2	18
18	Female	Medicine	1	4	4	2	3	4	5	5	4	5	No	No	No	No	No	No	No	No	No	14	11	11	36	1	1	1	0	1	1	0	1	1	0	1	1	1	0	0	0	0	1	0	0	0	6	4	12
18	Female	Medicine	1	4	3	1	2	2	5	1	2	4	No	Yes	Yes	No	No	No	No	Yes	No	13	4	7	24	2	1	1	0	2	1	2	2	2	1	2	2	1	1	1	0	1	2	1	0	0	12	14	24
18	Female	Medicine	1	5	4	2	4	5	Unknown	3	2	4	No	No	No	No	No	Yes	No	No	No	Unknown	10	10	Unknown	2	2	1	0	2	1	2	1	2	2	2	2	2	2	1	2	0	1	2	2	0	18	22	22
18	Female	Medicine	1	3	2	1	4	3	5	3	3	4	No	No	No	No	No	No	No	No	No	12	7	9	28	2	0	0	1	1	0	1	2	0	0	1	2	0	1	2	0	0	1	1	0	0	2	10	18
18	Female	Medicine	1	2	2	1	2	2	3	2	3	4	No	No	No	No	No	No	No	No	No	9	5	7	21	0	2	0	0	0	1	0	0	1	0	1	0	0	0	0	0	0	0	0	0	0	0	6	4
18	Female	Medicine	1	1	1	1	1	2	4	2	4	4	No	No	No	No	No	No	No	No	No	9	5	6	20	0	0	0	0	0	0	0	0	0	0	0	0	0	0	0	0	0	0	0	0	0	0	0	0
18	Female	Medicine	1	4	3	1	2	2	5	1	2	5	No	No	Yes	No	Yes	No	Yes	No	No	14	4	7	25	1	0	0	2	1	0	0	2	0	0	3	2	2	1	1	0	1	3	2	0	0	8	10	24
18	Female	Medicine	1	4	2	1	4	2	4	2	5	5	No	Yes	Yes	No	Yes	No	Yes	Yes	No	13	5	11	29	1	2	1	1	0	1	1	0	2	2	2	1	2	1	2	2	1	1	1	2	2	20	22	14
18	Female	Medicine	1	4	3	2	4	3	4	2	4	5	No	No	No	No	No	No	No	No	No	13	7	11	31	1	0	0	0	0	0	2	1	0	0	1	1	0	0	0	0	0	0	1	0	0	0	6	8
18	Female	Medicine	1	3	3	2	2	1	4	1	2	3	No	No	Yes	No	No	No	Yes	No	No	10	4	7	21	1	0	1	0	3	1	1	1	0	0	1	1	2	0	0	1	1	1	0	0	0	16	2	12
18	Female	Medicine	1	3	2	2	4	5	Unknown	Unknown	2	5	No	No	No	No	No	Yes	Yes	No	No	Unknown	Unknown	8	Unknown	3	1	1	0	2	3	1	2	3	1	2	2	2	1	1	1	1	3	1	1	1	18	16	32
18	Female	Medicine	1	3	3	2	4	3	4	4	4	4	No	No	Yes	No	Yes	No	No	No	No	11	9	11	31	1	2	0	0	1	2	1	1	1	1	1	1	1	1	1	0	1	1	1	1	0	8	14	16
18	Female	Medicine	1	3	2	2	2	2	2	1	1	2	No	No	No	No	No	No	No	No	No	7	5	5	17	1	2	0	0	1	0	2	1	0	1	2	1	0	1	0	0	0	2	0	0	0	4	8	16
18	Female	Medicine	1	4	5	2	4	Unknown	4	Unknown	Unknown	5	No	No	No	No	Yes	No	Yes	Yes	No	13	Unknown	Unknown	Unknown	1	2	2	1	2	2	1	1	1	2	2	2	2	2	2	2	2	2	2	1	2	28	20	24
18	Female	Medicine	1	3	2	1	1	2	Unknown	1	3	4	No	No	No	No	No	Yes	No	No	No	Unknown	4	6	Unknown	1	2	1	0	3	2	1	2	1	2	2	Unknown	Unknown	0	0	1	2	3	0	1	1	Unknown	10	Unknown
18	Female	Medicine	1	3	3	1	2	2	3	2	3	3	No	No	No	No	Yes	Yes	Yes	No	No	9	5	8	22	1	1	2	1	2	3	1	2	1	1	1	2	3	1	2	3	3	3	1	2	3	34	18	26
18	Female	Medicine	1	4	3	1	2	1	3	3	3	2	No	No	No	No	No	No	No	No	No	9	5	8	22	0	2	0	1	1	0	2	3	0	2	1	1	1	2	1	0	0	1	2	0	3	14	16	16
18	Female	Medicine	1	4	4	2	3	2	5	2	2	5	No	No	No	No	No	No	No	No	No	14	6	9	29	2	1	1	0	2	3	0	2	0	1	2	3	3	1	3	3	0	3	0	3	0	20	14	32
18	Female	Medicine	1	2	2	1	1	2	4	1	1	3	No	No	No	No	No	No	No	No	No	9	4	4	17	2	1	2	0	1	2	1	2	0	1	2	2	2	0	0	1	1	2	1	2	2	20	10	24
18	Female	Medicine	1	3	4	1	5	1	4	1	1	5	No	No	No	No	No	No	No	No	No	12	3	10	25	1	1	1	0	1	0	1	1	1	0	2	2	1	0	1	0	0	2	0	0	0	6	8	16
19	Female	Medicine	2	4	5	2	3	1	4	3	1	5	No	No	Yes	No	Yes	No	Yes	Yes	No	13	6	9	28	0	1	0	0	0	0	0	0	0	0	0	0	0	1	0	0	0	0	0	0	0	0	2	2
19	Female	Medicine	2	3	4	1	1	Unknown	4	Unknown	1	5	No	No	No	No	Yes	No	Yes	No	No	12	Unknown	6	Unknown	3	1	1	1	3	3	0	3	2	3	2	3	3	3	3	0	2	2	2	2	0	24	22	38
19	Female	Medicine	2	3	3	3	2	4	5	4	3	5	No	No	Yes	No	Yes	Yes	Yes	Yes	No	13	11	8	32	1	0	0	1	1	2	2	2	1	0	2	1	1	2	2	0	2	2	2	0	1	10	16	24
19	Female	Medicine	1	2	3	1	2	2	4	2	2	3	No	No	No	No	No	No	No	No	No	9	5	7	21	0	0	0	0	0	0	0	0	0	0	0	0	1	0	0	1	0	1	0	0	0	4	0	2
19	Female	Medicine	2	4	3	2	5	2	Unknown	3	3	5	Yes	No	No	No	No	Yes	No	Yes	No	Unknown	7	11	Unknown	0	0	1	0	1	2	0	0	0	0	0	0	1	0	0	0	0	2	0	0	0	6	0	8
19	Female	Medicine	1	4	1	1	1	1	3	1	1	4	No	No	No	No	No	No	No	No	No	11	3	3	17	1	1	0	0	2	2	2	0	1	0	2	0	1	2	0	1	0	1	0	1	0	8	10	16
19	Female	Medicine	2	3	3	2	3	2	4	2	4	5	No	No	Yes	No	Yes	No	Yes	No	No	12	6	10	28	3	2	1	0	1	1	2	3	2	1	2	2	1	1	1	0	0	1	1	0	0	8	16	26
19	Female	Medicine	1	3	4	3	3	2	3	1	3	4	No	Yes	Yes	No	No	Yes	Yes	Yes	No	10	6	10	26	1	2	1	1	2	3	1	2	0	1	2	1	2	1	1	1	1	3	2	2	1	18	18	26
19	Female	Medicine	1	3	3	2	2	2	4	3	2	3	No	No	Yes	No	Yes	No	Yes	Yes	No	10	7	7	24	0	2	0	0	1	0	0	0	0	0	0	0	1	1	0	0	0	2	0	0	0	4	4	6
19	Female	Medicine	2	4	Unknown	2	4	2	2	5	4	5	No	Yes	No	No	No	No	No	No	No	11	9	Unknown	Unknown	3	1	2	0	3	1	0	3	2	1	2	3	2	1	3	1	1	2	0	0	1	22	12	30
19	Female	Medicine	2	5	4	3	3	3	4	3	3	5	Yes	No	No	No	No	No	No	No	No	14	9	10	33	1	0	1	0	1	1	0	0	0	0	1	2	1	0	0	0	1	2	0	0	0	8	0	14
19	Female	Medicine	2	5	4	3	3	3	4	3	2	4	No	No	Yes	No	Yes	No	Yes	No	No	13	9	9	31	1	0	0	0	1	1	1	2	1	0	1	1	0	1	0	0	0	1	0	0	0	2	4	16
19	Female	Medicine	1	4	3	2	3	3	4	3	4	4	No	No	No	No	No	No	No	No	No	12	8	10	30	2	3	2	1	3	2	3	3	2	3	3	3	3	3	1	3	3	1	1	0	3	40	22	34
19	Female	Medicine	2	4	3	3	3	4	5	5	Unknown	5	No	No	No	No	No	No	No	Yes	No	14	12	Unknown	Unknown	2	2	1	0	2	3	1	2	2	0	2	2	2	2	2	1	0	2	1	0	0	12	16	30
19	Female	Medicine	2	3	1	1	3	3	5	2	4	5	No	No	Yes	No	Yes	No	Yes	Yes	No	13	6	8	27	1	3	0	1	2	2	1	2	1	1	2	2	2	2	2	1	1	3	0	2	1	16	20	28
19	Female	Medicine	2	3	4	1	2	2	4	2	1	3	No	No	No	No	No	No	No	No	No	10	5	7	22	0	2	0	0	1	1	0	0	0	0	1	0	0	0	0	0	0	1	0	0	0	2	4	6
19	Female	Medicine	1	4	1	2	2	2	4	1	2	3	No	No	No	No	No	No	No	No	No	11	5	5	21	1	2	0	0	0	1	0	1	0	0	0	1	0	1	0	0	0	0	0	0	0	0	4	10
19	Female	Medicine	2	2	1	1	1	3	3	1	1	4	Yes	No	No	No	No	No	No	No	No	9	5	3	17	1	1	0	0	2	2	0	1	1	0	1	2	2	1	1	1	0	1	0	1	0	10	8	18
19	Female	Medicine	2	4	4	2	5	3	4	2	3	4	No	No	Yes	No	Yes	No	Yes	Yes	No	12	7	12	31	1	1	2	1	3	0	1	3	3	3	1	2	2	1	2	2	3	2	3	3	3	36	28	20
19	Female	Medicine	2	5	4	1	2	2	4	2	2	4	No	No	No	No	No	No	No	No	No	13	5	8	26	0	1	0	1	1	1	1	1	0	0	1	1	1	0	0	0	0	1	1	0	0	4	8	10
19	Female	Medicine	1	4	2	1	2	1	3	2	1	2	No	No	Yes	No	Yes	No	No	No	No	9	4	5	18	0	0	0	0	0	0	0	1	1	0	1	0	1	1	0	0	0	1	0	0	0	2	2	8
19	Female	Medicine	1	2	1	1	1	1	3	1	2	3	No	No	No	No	No	No	No	No	No	8	3	4	15	1	1	1	1	2	2	1	1	1	2	2	2	2	2	2	1	1	2	2	1	1	20	18	24
19	Female	Medicine	2	4	3	1	3	2	3	2	4	5	No	No	Yes	No	Yes	No	Yes	No	No	12	5	10	27	0	1	0	0	0	0	0	0	0	0	1	0	0	0	0	0	0	0	0	0	0	0	2	2
19	Female	Medicine	2	4	3	2	2	2	4	1	2	3	No	No	Yes	No	Yes	No	No	No	No	11	5	7	23	1	0	0	0	0	0	0	0	0	1	1	0	2	0	0	0	0	Unknown	0	0	1	8	0	Unknown
19	Female	Medicine	2	4	3	3	3	2	4	3	3	3	No	No	No	No	No	No	No	No	No	11	8	9	28	0	1	0	0	1	1	0	0	0	1	1	1	2	0	0	1	0	2	0	0	0	10	2	10
19	Female	Medicine	2	4	4	2	4	2	4	3	3	4	No	No	No	No	Yes	Yes	Yes	Yes	No	12	7	11	30	3	0	1	0	2	1	3	2	1	0	1	2	1	0	0	1	2	2	2	0	0	14	12	22
19	Female	Medicine	2	2	1	1	3	1	4	1	2	4	No	No	No	No	No	No	No	No	No	10	3	6	19	0	0	0	0	0	1	0	0	0	0	0	0	0	0	0	0	0	0	0	0	0	0	0	2
19	Female	Medicine	2	5	2	1	1	1	2	1	2	5	No	No	No	No	No	No	No	No	No	12	3	5	20	1	2	1	1	0	1	1	Unknown	1	0	1	1	1	1	1	1	1	1	1	1	1	10	16	Unknown
19	Female	Medicine	2	3	2	1	1	2	5	2	2	5	No	No	No	No	No	No	No	No	No	13	5	5	23	0	2	1	0	3	0	1	1	1	0	0	0	2	0	2	0	2	2	3	3	1	18	24	6
19	Female	Medicine	1	4	3	2	3	2	4	3	3	4	No	No	No	No	No	No	No	No	No	12	7	9	28	1	3	0	0	3	0	1	1	1	2	2	2	2	0	0	1	0	1	0	0	0	16	10	14
19	Female	Medicine	1	4	2	1	2	1	5	Unknown	3	4	No	No	Yes	No	Yes	Yes	Yes	No	No	13	Unknown	7	Unknown	3	3	0	0	0	0	0	3	2	1	3	3	3	1	Unknown	1	0	3	0	0	0	10	Unknown	32
19	Female	Medicine	2	5	2	2	2	2	4	3	2	5	No	No	Yes	No	Yes	No	Yes	No	No	14	7	6	27	2	0	1	1	2	2	0	1	1	0	2	2	2	2	2	1	1	2	0	1	0	14	10	26
19	Female	Medicine	2	4	3	2	3	2	3	3	3	4	No	No	Yes	No	Yes	Yes	Yes	No	No	11	7	9	27	1	0	0	1	1	1	0	1	1	0	1	1	0	1	0	0	0	1	1	1	0	2	8	14
19	Female	Medicine	2	3	3	1	2	4	4	2	2	4	Yes	No	No	No	No	Yes	No	No	No	11	7	7	25	1	0	0	0	0	1	0	1	1	0	2	2	1	0	2	0	1	2	0	0	0	4	6	18
19	Female	Medicine	1	1	2	1	2	2	4	2	2	3	No	No	No	No	No	No	No	No	No	8	5	6	19	1	1	1	0	1	1	1	1	1	1	1	1	1	1	1	1	1	1	1	1	1	14	12	14
19	Female	Medicine	1	3	2	1	2	1	2	2	2	3	No	No	No	No	No	No	No	No	No	8	4	6	18	1	1	1	0	1	2	1	2	1	1	1	2	2	1	1	1	1	1	1	1	2	18	12	20
19	Female	Medicine	2	3	3	Unknown	2	Unknown	4	3	2	3	No	No	Yes	No	Yes	No	No	No	No	10	Unknown	7	Unknown	1	0	1	1	2	1	1	0	0	0	1	1	2	1	0	0	1	1	0	0	1	14	4	12
19	Female	Medicine	2	4	3	2	3	1	4	2	3	3	No	No	No	No	No	No	No	No	No	11	5	9	25	2	2	0	0	2	3	1	1	1	2	3	2	1	2	1	1	2	2	2	2	0	16	18	30
19	Female	Medicine	2	3	1	Unknown	2	Unknown	3	Unknown	Unknown	4	No	No	Yes	No	Yes	No	Yes	Yes	No	10	Unknown	Unknown	Unknown	2	2	1	1	1	2	3	1	3	1	1	2	1	0	2	0	1	3	1	1	0	10	26	22
19	Female	Medicine	1	2	2	1	3	1	3	2	1	3	No	No	No	No	No	No	No	No	No	8	4	6	18	1	2	1	1	3	1	2	1	2	0	2	2	2	2	2	2	2	2	1	0	1	22	20	22
19	Female	Medicine	1	1	3	1	1	1	3	1	1	1	No	No	No	No	No	No	No	No	No	5	3	5	13	0	0	0	0	0	0	0	0	0	0	0	0	0	0	0	0	0	0	0	0	0	0	0	0
20	Female	Medicine	3	4	3	2	3	3	4	3	3	4	No	No	No	No	No	No	No	No	No	12	8	9	29	3	0	2	0	2	0	0	1	1	1	0	2	2	2	0	1	1	1	1	1	1	20	6	18
20	Female	Medicine	1	3	2	1	3	3	4	3	4	3	No	No	No	No	No	No	No	No	No	10	7	9	26	1	1	0	0	2	1	1	0	1	0	0	1	1	1	0	1	1	2	1	0	0	10	8	12
20	Female	Medicine	2	3	2	1	2	1	2	2	3	4	No	No	No	No	No	No	No	No	No	9	4	7	20	0	0	1	0	1	3	1	1	0	0	2	1	1	0	0	1	1	2	2	2	1	12	10	18
20	Female	Medicine	2	4	2	1	2	1	3	3	3	2	No	No	No	No	No	No	No	No	No	9	5	7	21	2	0	2	1	2	3	0	1	0	1	3	3	3	1	1	2	1	3	2	1	1	24	10	32
20	Female	Medicine	2	4	3	1	2	3	3	1	2	4	No	No	Yes	No	No	No	Yes	No	No	11	5	7	23	1	0	0	0	0	1	0	0	0	0	1	1	0	0	0	0	0	0	0	0	0	0	0	8
20	Female	Medicine	2	4	2	1	2	2	4	2	3	3	Yes	No	Yes	No	Yes	Yes	Yes	No	No	11	5	7	23	1	1	1	0	1	1	1	1	0	1	1	1	1	1	0	1	1	1	2	1	1	14	10	14
20	Female	Medicine	3	3	2	2	2	1	4	1	2	4	No	No	No	No	No	No	No	No	No	11	4	6	21	1	2	1	1	0	2	2	2	0	0	3	3	1	0	0	0	1	2	1	3	0	6	18	26
20	Female	Medicine	3	3	2	4	2	3	5	3	2	5	No	No	Yes	No	Yes	No	Yes	No	No	13	10	6	29	1	0	0	0	1	1	0	2	2	0	2	1	1	0	0	0	0	1	1	1	0	4	8	16
20	Female	Medicine	1	5	5	2	2	2	5	1	1	4	No	No	No	No	No	No	No	No	No	14	5	8	27	3	2	3	2	3	3	2	2	2	3	3	3	3	3	3	3	3	3	2	3	2	40	32	40
20	Female	Medicine	3	2	1	1	3	2	4	2	1	2	No	No	No	No	No	No	Yes	No	No	8	5	5	18	0	0	1	0	1	2	0	0	2	0	2	1	1	1	0	0	0	0	0	0	0	6	4	12
20	Female	Medicine	2	5	3	3	4	2	4	2	3	4	No	No	No	No	No	No	No	No	No	13	7	10	30	0	1	0	0	0	0	0	1	2	0	1	0	1	1	0	0	0	0	2	1	0	2	12	6
20	Female	Medicine	2	5	3	1	3	2	4	1	3	4	No	No	Yes	No	Yes	No	Yes	No	No	13	4	9	26	1	0	0	1	3	0	0	2	0	0	1	2	1	0	0	1	0	1	0	1	0	10	4	14
20	Female	Medicine	3	4	3	2	1	1	3	2	1	2	No	No	No	No	No	No	No	No	No	9	5	5	19	3	3	2	2	2	3	3	3	3	2	3	3	3	3	3	2	2	3	3	2	2	30	38	42
20	Female	Medicine	3	3	3	2	2	2	3	2	2	3	No	No	No	No	No	No	No	No	No	9	6	7	22	1	1	1	1	1	1	0	1	0	0	2	2	2	0	1	1	1	1	2	2	1	14	14	16
20	Female	Medicine	2	3	2	2	2	3	3	2	3	4	No	No	No	No	No	No	No	No	No	10	7	7	24	0	1	0	0	0	1	0	1	0	0	1	1	0	0	0	0	0	0	0	0	0	0	2	8
20	Female	Medicine	2	4	2	1	2	1	3	1	2	5	No	No	No	No	No	No	No	No	No	12	3	6	21	0	1	0	0	1	1	0	0	1	0	1	0	0	0	0	0	0	1	0	0	0	2	4	6
20	Female	Medicine	3	4	3	Unknown	4	Unknown	Unknown	Unknown	Unknown	4	No	No	Yes	No	Yes	Yes	Yes	Yes	No	Unknown	Unknown	Unknown	Unknown	1	0	1	1	2	0	0	1	1	1	0	1	2	1	0	0	1	0	2	0	0	14	8	8
20	Female	Medicine	3	4	3	3	4	4	5	4	4	4	No	No	Yes	No	Yes	No	Yes	Yes	No	13	11	11	35	1	1	1	1	1	2	3	1	1	0	1	1	2	2	1	1	1	1	1	1	1	14	18	18
20	Female	Medicine	2	3	1	2	1	3	3	1	1	3	No	No	No	No	No	No	No	No	No	9	6	3	18	3	2	3	3	2	2	3	3	3	3	3	3	3	3	3	3	3	3	3	3	3	40	40	40
20	Female	Medicine	2	4	3	1	3	3	4	1	3	4	No	No	No	No	No	No	No	No	No	12	5	9	26	1	0	0	0	2	1	0	2	0	0	0	1	1	1	0	0	0	1	0	0	0	6	0	14
20	Female	Medicine	2	4	5	2	4	3	5	4	4	5	No	Yes	No	No	No	No	No	No	No	14	9	13	36	1	0	0	0	0	1	0	1	1	1	0	1	1	0	1	0	1	1	1	1	0	6	8	10
20	Female	Medicine	2	4	3	2	4	2	3	3	4	4	No	Yes	Yes	No	Yes	No	Yes	Yes	No	11	7	11	29	0	0	1	0	2	1	0	0	0	0	0	1	1	2	0	0	0	1	1	0	0	8	2	10
20	Female	Medicine	2	2	1	1	1	1	2	1	2	2	No	No	No	No	Yes	No	No	No	No	6	3	4	13	1	2	1	0	1	2	1	1	0	0	1	1	1	0	0	1	0	1	1	0	0	8	8	14
20	Female	Medicine	2	3	2	2	3	2	2	2	3	3	No	No	No	No	No	No	No	No	No	8	6	8	22	2	2	3	3	0	2	1	2	2	2	2	2	Unknown	2	2	2	2	2	2	2	2	Unknown	28	28
20	Female	Medicine	3	Unknown	2	2	2	5	4	4	4	5	Yes	No	No	No	No	No	No	No	No	Unknown	11	8	Unknown	0	0	0	0	1	0	0	0	0	0	1	1	0	0	0	0	0	1	0	0	0	2	0	6
20	Female	Medicine	1	3	2	2	1	2	3	1	2	2	No	No	No	No	No	No	No	No	No	8	5	5	18	0	1	0	0	0	Unknown	0	0	0	0	0	0	0	0	0	0	0	0	0	0	0	0	2	Unknown
21	Female	Medicine	3	4	3	2	4	3	4	3	2	4	No	No	Yes	No	No	No	No	No	No	12	8	9	29	1	0	0	0	2	2	2	2	2	0	2	2	2	2	0	0	1	3	2	0	0	10	12	28
21	Female	Medicine	2	4	5	Unknown	5	Unknown	Unknown	Unknown	Unknown	5	No	No	Yes	No	Yes	Yes	Yes	Yes	No	Unknown	Unknown	Unknown	Unknown	1	2	0	2	1	1	2	2	2	2	2	1	3	3	2	2	2	2	3	2	2	24	30	24
21	Female	Medicine	3	1	2	1	2	1	3	2	2	3	No	No	No	No	No	No	No	No	No	7	4	6	17	1	0	0	0	0	1	1	1	1	0	2	2	0	1	2	0	0	1	1	0	0	0	10	18
21	Female	Medicine	3	4	4	2	2	3	4	4	3	3	No	Yes	Yes	No	No	No	No	No	No	11	9	9	29	1	1	2	0	1	0	1	0	0	0	0	1	1	0	0	1	0	2	0	0	0	10	4	8
21	Female	Medicine	3	4	2	2	3	3	5	4	2	4	No	No	No	No	Yes	No	No	No	No	13	9	7	29	0	0	0	0	1	0	0	1	0	0	1	1	2	0	1	0	0	1	0	0	0	6	2	8
21	Female	Medicine	2	5	2	2	3	2	4	2	1	4	Yes	No	No	No	No	No	No	No	No	13	6	6	25	1	0	1	1	2	0	2	3	2	0	2	3	1	0	1	0	0	1	1	1	0	8	16	20
21	Female	Medicine	3	4	3	1	2	1	4	1	4	4	No	No	No	No	No	No	No	No	No	12	3	9	24	0	1	0	1	0	0	1	1	1	0	1	1	0	0	0	0	0	1	1	1	0	0	12	8
21	Female	Medicine	3	5	2	1	4	1	4	1	3	3	No	No	No	No	No	No	No	No	No	12	3	9	24	3	0	2	0	2	2	0	3	3	1	3	3	3	2	0	1	1	2	2	1	1	22	12	36
22	Female	Medicine	3	4	2	3	3	2	Unknown	2	Unknown	4	No	No	No	No	No	Yes	No	Yes	No	Unknown	7	Unknown	Unknown	1	2	2	2	2	2	1	1	0	0	2	2	2	2	2	1	2	2	0	1	1	20	16	24
22	Female	Medicine	2	4	3	1	3	2	4	2	3	4	No	No	No	No	No	No	No	No	No	12	5	9	26	1	2	0	2	1	1	1	0	1	0	1	2	0	0	1	0	0	1	2	2	0	2	22	12
22	Female	Medicine	2	4	4	2	3	2	5	2	5	4	No	No	No	No	No	No	No	No	No	13	6	12	31	1	1	1	1	1	1	0	0	1	0	2	2	1	2	1	0	0	2	0	0	0	6	8	20
23	Female	Medicine	2	4	2	3	3	Unknown	4	Unknown	Unknown	4	No	No	No	No	Yes	No	Yes	Yes	No	12	Unknown	Unknown	Unknown	2	1	1	1	2	1	2	0	1	0	0	1	1	0	1	0	2	2	0	1	1	14	14	12
23	Female	Medicine	2	Unknown	1	1	1	Unknown	1	Unknown	Unknown	1	Yes	No	No	No	Yes	No	Yes	Yes	No	Unknown	Unknown	Unknown	Unknown	3	0	3	1	3	1	1	2	2	3	Unknown	3	3	1	2	3	2	2	1	3	3	40	20	Unknown
23	Female	Medicine	2	3	1	1	2	3	4	1	2	3	No	No	No	No	No	No	No	No	No	10	5	5	20	0	0	0	1	1	0	0	0	0	0	0	1	0	0	0	0	0	0	0	0	0	2	2	2
26	Female	Medicine	3	5	4	2	2	2	4	3	2	4	No	No	No	No	No	No	No	No	No	13	7	8	28	0	2	2	1	1	0	0	0	0	1	0	0	2	1	1	1	2	2	1	1	2	22	12	6
38	Female	Medicine	1	4	2	4	3	2	4	2	2	5	No	No	No	No	No	No	No	No	No	13	8	7	28	0	0	0	1	0	0	0	0	0	0	0	0	0	0	0	0	0	0	0	0	0	0	2	0
21	Female	Medicine	4	4	3	1	4	3	4	2	2	5	No	No	No	No	No	No	Yes	Yes	No	13	6	9	28	1	0	0	0	0	0	1	1	2	1	1	1	0	1	1	0	0	0	1	0	0	2	10	10
21	Female	Medicine	4	3	2	1	2	2	3	2	1	3	No	No	No	No	No	No	No	No	No	9	5	5	19	1	0	0	0	2	1	1	2	1	0	2	1	2	0	1	1	1	3	2	0	0	12	10	20
21	Female	Medicine	4	4	4	2	4	2	4	3	4	4	No	No	No	No	No	No	No	No	No	12	7	12	31	1	0	0	1	2	1	0	0	2	1	0	1	1	0	0	1	1	1	0	1	1	14	8	8
21	Female	Medicine	4	3	1	2	3	2	4	2	3	4	No	No	Yes	No	Yes	Yes	Yes	Yes	No	11	6	7	24	0	2	0	0	1	0	0	1	0	0	1	2	0	0	0	0	1	2	0	0	0	4	4	12
21	Female	Medicine	4	3	2	2	5	3	4	2	5	4	No	No	Yes	No	Yes	No	Yes	No	No	11	7	12	30	1	0	0	0	1	2	3	3	2	0	3	2	1	2	0	0	0	3	2	2	0	4	18	32
21	Female	Medicine	4	4	3	1	3	1	3	2	3	5	No	No	No	No	No	No	No	No	No	12	4	9	25	1	0	1	0	1	2	1	2	3	0	0	2	0	0	1	0	0	3	1	1	0	4	14	20
21	Female	Medicine	4	4	3	2	3	2	4	2	2	4	No	No	No	No	No	No	No	No	No	12	6	8	26	1	1	1	1	2	1	2	2	0	0	1	0	3	1	1	0	0	2	0	1	0	12	12	16
21	Female	Medicine	4	3	2	1	2	2	5	2	2	5	No	No	No	No	No	No	No	No	No	13	5	6	24	3	3	2	1	3	3	3	3	2	3	3	3	3	1	2	3	2	2	3	1	1	34	30	36
21	Female	Medicine	4	4	2	1	2	1	4	1	1	3	No	No	No	No	No	No	No	No	No	11	3	5	19	1	0	0	1	1	0	0	0	1	0	2	1	1	0	1	0	0	2	1	1	0	4	10	12
21	Female	Medicine	4	5	3	2	2	1	4	1	2	5	No	No	No	No	No	No	No	No	No	14	4	7	25	1	0	0	0	1	1	0	0	1	0	1	1	0	1	0	0	0	1	0	0	0	2	2	12
21	Female	Medicine	4	4	2	2	2	1	4	1	2	4	No	No	No	No	No	No	No	No	No	12	4	6	22	3	2	1	1	1	1	0	1	0	2	2	2	2	2	2	1	2	2	2	2	1	20	18	26
21	Female	Medicine	4	1	2	1	1	1	1	1	1	2	No	No	Yes	No	Yes	No	Yes	No	No	4	3	4	11	1	0	1	0	0	1	0	1	0	0	0	0	1	0	0	0	0	1	0	0	0	4	0	8
21	Female	Medicine	4	4	2	2	4	2	3	5	2	4	No	No	No	No	No	No	No	No	No	11	9	8	28	1	0	1	1	3	1	2	1	2	1	0	1	1	1	1	1	1	1	1	1	1	18	16	12
22	Female	Medicine	5	4	3	3	3	4	4	3	3	5	No	No	No	No	No	No	No	No	No	13	10	9	32	3	3	1	1	3	3	3	3	3	1	2	3	3	2	2	1	2	3	1	1	1	24	28	38
22	Female	Medicine	5	3	3	3	2	2	4	3	2	4	No	No	Yes	No	Yes	No	Yes	No	No	12	8	7	27	3	1	1	1	2	2	2	3	2	0	2	3	2	1	2	1	2	2	2	2	1	18	24	32
22	Female	Medicine	5	4	3	2	2	2	4	3	2	4	Yes	No	Yes	No	Yes	Yes	No	No	No	12	7	7	26	2	0	0	1	1	1	0	1	0	0	2	2	1	1	0	0	0	1	1	0	0	4	4	20
22	Female	Medicine	5	2	1	2	2	2	2	2	2	3	No	No	Yes	No	Yes	No	Yes	No	No	7	6	5	18	1	0	0	0	1	1	1	1	1	0	2	3	0	1	0	0	0	1	2	1	0	2	10	20
22	Female	Medicine	5	4	2	2	3	2	2	2	3	4	No	No	Yes	No	Yes	No	Yes	No	No	10	6	8	24	1	0	0	0	1	1	1	1	1	0	1	1	1	1	0	0	1	1	2	1	1	8	10	14
22	Female	Medicine	5	3	2	1	3	2	3	3	3	4	No	No	Yes	No	Yes	No	Yes	No	No	10	6	8	24	1	0	0	0	0	1	0	0	0	0	0	0	0	0	0	0	0	0	0	0	0	0	0	4
22	Female	Medicine	5	4	3	1	3	2	3	3	2	4	No	No	No	No	No	No	No	No	No	11	6	8	25	1	0	1	0	1	2	0	1	0	1	1	3	2	1	0	0	1	1	0	0	1	14	0	20
22	Female	Medicine	5	4	3	1	3	2	4	2	3	5	No	No	Yes	No	Yes	No	Yes	No	No	13	5	9	27	1	0	1	0	2	1	0	1	0	0	0	1	3	1	0	1	1	3	0	1	0	16	2	16
22	Female	Medicine	5	3	1	1	2	3	5	1	2	5	No	No	No	No	No	No	No	No	No	13	5	5	23	1	2	1	2	2	0	2	2	2	0	2	2	2	0	2	1	0	1	2	2	0	12	28	16
22	Female	Medicine	5	5	3	2	3	2	5	2	3	5	No	No	No	No	No	No	No	No	No	15	6	9	30	1	1	0	0	0	0	0	0	0	0	1	1	0	0	0	0	0	1	0	0	0	0	2	8
22	Female	Medicine	5	5	5	2	1	2	5	2	2	5	No	No	No	No	No	No	No	No	No	15	6	8	29	0	1	0	1	1	1	1	0	0	0	0	0	0	0	0	0	0	1	0	0	0	2	6	4
22	Female	Medicine	5	4	2	2	3	2	5	3	4	3	No	No	No	No	No	No	Yes	No	No	12	7	9	28	1	0	0	0	1	1	0	0	0	0	0	1	1	1	0	0	0	2	0	0	0	4	0	12
22	Female	Medicine	4	1	1	1	3	1	2	2	3	2	No	No	No	No	No	No	No	No	No	5	4	7	16	0	2	0	0	0	1	1	1	0	0	0	1	0	1	0	0	0	1	0	0	0	0	6	10
22	Female	Medicine	5	4	4	1	3	3	5	3	3	5	No	No	Yes	No	Yes	No	Yes	Yes	No	14	7	10	31	1	0	0	0	2	1	0	1	1	0	0	0	1	1	0	0	0	0	0	0	0	6	2	8
22	Female	Medicine	4	1	1	1	2	1	1	1	1	2	No	No	No	No	No	No	No	No	No	4	3	4	11	0	0	0	0	0	0	1	0	0	0	0	0	1	0	0	0	0	1	2	0	0	2	6	2
22	Female	Medicine	4	3	2	4	3	2	3	1	2	2	No	No	No	No	No	No	No	No	No	8	7	7	22	0	0	0	0	1	2	2	1	1	0	2	2	1	2	1	0	1	2	1	1	0	6	12	22
22	Female	Medicine	5	5	4	3	4	5	5	3	3	4	No	No	No	No	No	No	Yes	No	No	14	11	11	36	0	0	0	0	0	0	0	0	0	0	0	1	0	0	0	0	0	0	0	0	0	0	0	2
23	Female	Medicine	5	3	3	2	2	2	2	3	2	3	No	No	No	No	No	No	No	No	No	8	7	7	22	2	1	0	0	1	1	2	2	0	0	3	2	1	1	1	1	0	2	1	1	0	6	12	26
23	Female	Medicine	6	4	4	1	5	3	4	3	2	5	No	Yes	Yes	No	No	No	Yes	No	No	13	7	11	31	1	0	0	0	1	0	0	1	0	1	1	1	0	0	0	0	0	0	0	1	0	4	2	8
23	Female	Medicine	5	4	1	1	3	2	5	4	1	5	No	Yes	No	No	No	No	No	No	No	14	7	5	26	1	1	1	0	3	1	0	3	3	0	2	3	2	2	1	2	1	3	0	2	1	20	14	30
23	Female	Medicine	6	1	1	1	1	1	1	1	1	2	No	No	No	No	No	No	No	No	No	4	3	3	10	1	0	0	0	2	0	0	1	0	0	0	0	0	0	0	0	0	1	0	0	0	4	0	6
23	Female	Medicine	6	5	2	1	4	3	5	1	2	5	No	No	Yes	No	Yes	No	Yes	No	No	15	5	8	28	0	0	0	0	1	1	0	1	0	0	1	1	1	2	1	0	0	2	0	0	0	4	2	16
23	Female	Medicine	5	5	3	2	3	3	4	4	4	5	No	No	No	No	No	No	Yes	No	No	14	9	10	33	0	0	0	0	1	1	0	1	2	2	0	0	1	1	0	0	0	0	0	0	0	8	4	6
23	Female	Medicine	5	5	4	5	3	2	3	2	3	3	No	No	No	No	No	No	No	No	No	11	9	10	30	1	1	2	1	1	2	2	1	0	1	1	1	2	1	0	1	1	2	1	0	1	18	10	18
23	Female	Medicine	5	5	3	3	3	2	4	2	3	4	No	No	Yes	No	Yes	No	Yes	Yes	No	13	7	9	29	0	0	0	0	1	0	0	0	0	0	0	1	0	0	0	Unknown	0	1	0	0	0	Unknown	0	4
23	Female	Medicine	5	4	4	2	3	2	4	1	2	3	No	No	Yes	No	Yes	No	Yes	No	No	11	5	9	25	1	0	0	0	2	1	0	1	0	0	0	1	0	2	0	0	0	1	0	0	0	4	0	14
23	Female	Medicine	6	3	2	2	3	1	5	3	1	5	No	No	Yes	No	Yes	No	Yes	No	No	13	6	6	25	0	0	0	0	1	1	0	1	0	0	2	1	1	1	1	0	0	3	0	0	0	4	2	18
23	Female	Medicine	6	4	2	1	1	1	4	2	2	5	No	No	No	No	No	No	No	No	No	13	4	5	22	1	0	0	0	1	2	0	2	0	0	1	1	0	0	0	0	0	1	0	0	0	2	0	16
24	Female	Medicine	6	Unknown	1	2	4	1	5	4	2	4	Yes	No	No	No	No	No	No	Yes	No	Unknown	7	7	Unknown	1	1	0	0	2	3	1	3	2	0	2	3	1	2	0	0	0	2	0	2	0	6	12	32
24	Female	Medicine	6	5	4	2	2	3	4	2	3	5	No	No	No	No	No	No	No	No	No	14	7	9	30	2	2	1	1	2	1	1	2	1	2	2	3	2	2	2	1	1	2	2	1	1	20	20	28
24	Female	Medicine	6	2	1	1	1	2	4	1	1	4	No	No	No	No	No	No	No	No	No	10	4	3	17	1	3	0	0	1	0	2	1	0	1	2	1	1	0	0	0	1	1	1	0	1	10	12	12
24	Female	Medicine	6	3	1	1	3	1	5	2	2	5	No	No	No	No	No	No	No	No	No	13	4	6	23	2	2	2	2	2	2	1	2	2	0	0	2	2	0	2	0	0	2	2	2	0	12	26	20
24	Female	Medicine	6	5	4	3	3	2	5	3	3	5	No	No	No	No	No	No	No	No	No	15	8	10	33	0	0	0	0	1	0	0	0	1	0	0	0	0	1	0	0	0	0	0	0	0	2	2	2
24	Female	Medicine	6	4	2	1	3	2	4	2	2	2	No	No	No	No	No	No	No	No	No	10	5	7	22	1	1	0	0	1	0	0	1	0	0	2	2	1	0	0	0	0	1	0	1	0	4	4	14
25	Female	Medicine	6	4	3	4	3	2	5	3	3	4	No	No	Yes	No	No	No	Yes	No	No	13	9	9	31	0	0	0	0	2	1	0	0	0	0	0	0	1	0	0	0	1	1	0	0	0	8	0	4
25	Female	Medicine	5	3	1	1	3	2	3	2	1	2	No	No	No	No	No	No	No	No	No	8	5	5	18	2	0	2	1	2	2	1	2	0	1	2	2	2	2	0	1	1	1	0	1	1	20	6	26
28	Female	Medicine	6	4	3	2	2	2	4	3	2	4	No	No	No	No	No	No	No	No	No	12	7	7	26	1	1	2	1	2	0	1	1	0	1	0	2	2	1	1	2	1	2	2	1	1	22	14	14
28	Female	Medicine	5	3	2	2	1	2	2	2	2	2	No	No	No	No	No	No	No	No	No	7	6	5	18	1	1	0	0	1	1	0	0	0	0	0	0	1	1	0	0	0	1	0	0	0	4	2	8
33	Female	Medicine	4	2	2	1	2	2	4	1	1	3	No	No	No	No	No	Yes	Yes	Yes	No	9	4	5	18	1	1	0	0	2	2	0	0	1	0	1	1	1	1	0	0	1	2	0	2	0	8	8	16
34	Female	Medicine	6	2	1	1	3	5	5	5	2	5	No	No	No	No	No	No	No	No	No	12	11	6	29	0	0	0	0	0	0	0	0	0	0	1	0	1	1	0	0	0	1	0	0	0	2	0	6
18	Female	Medicine	1	4	3	1	1	2	4	1	1	2	Yes	No	Yes	No	Yes	No	Yes	No	Yes	10	4	5	19	0	1	0	1	0	0	1	1	0	1	1	1	0	1	0	0	0	0	1	0	1	4	8	8
18	Female	Medicine	1	3	3	2	4	3	5	4	2	3	No	No	Yes	No	No	Yes	Yes	No	Yes	11	9	9	29	1	0	0	0	0	1	2	1	1	0	0	1	0	0	0	0	1	1	2	0	0	2	10	10
18	Female	Medicine	1	3	3	2	4	1	4	1	3	5	No	No	Yes	No	Yes	Yes	Yes	Yes	Yes	12	4	10	26	1	1	0	0	1	0	0	1	0	0	0	0	0	0	0	0	0	2	0	0	0	2	2	8
18	Female	Medicine	1	5	4	3	4	3	4	5	3	3	No	No	Yes	No	Yes	Yes	Yes	No	Yes	12	11	11	34	2	1	1	0	2	1	2	2	2	1	2	2	1	1	0	1	0	1	2	2	0	12	18	22
19	Female	Medicine	2	5	5	2	3	4	5	3	4	5	No	No	Yes	No	Yes	No	Yes	Yes	Yes	15	9	12	36	0	1	0	0	2	0	1	1	0	0	1	0	1	1	0	1	0	1	0	0	0	8	4	8
19	Female	Medicine	1	5	5	3	3	2	4	3	4	5	No	No	Yes	No	Yes	Yes	Yes	No	Yes	14	8	12	34	1	0	2	0	1	1	0	1	1	2	2	1	2	1	2	1	0	2	0	1	2	20	8	18
19	Female	Medicine	1	3	4	2	3	5	5	2	3	3	No	No	No	No	No	No	Yes	No	Yes	11	9	10	30	1	1	1	1	2	3	2	0	1	0	1	1	1	3	0	1	1	2	1	0	1	14	12	22
19	Female	Medicine	2	4	3	1	2	1	2	1	2	5	No	No	No	No	No	No	No	No	Yes	11	3	7	21	1	3	1	1	1	2	3	1	1	0	1	2	2	2	3	2	0	3	3	2	2	16	32	24
19	Female	Medicine	1	4	5	2	5	4	5	1	4	3	Yes	No	Yes	No	Yes	No	No	No	Yes	12	7	14	33	2	0	1	0	1	3	0	2	1	0	3	3	1	0	1	0	0	1	0	0	0	6	4	28
19	Female	Medicine	1	4	2	2	3	3	5	3	3	3	No	No	No	No	Yes	No	Yes	No	Yes	12	8	8	28	2	1	1	0	2	2	1	1	2	2	0	1	1	0	2	1	0	1	0	1	2	18	14	14
19	Female	Medicine	2	2	1	1	1	3	2	1	2	3	No	No	No	No	Yes	No	Yes	No	Yes	7	5	4	16	1	3	1	0	1	1	1	1	0	0	0	1	1	0	0	1	0	2	1	1	0	8	12	12
19	Female	Medicine	2	4	3	1	2	3	4	3	3	3	Yes	Yes	Yes	No	Yes	Yes	Yes	Yes	Yes	11	7	8	26	0	0	0	0	1	0	0	0	0	0	1	0	1	0	0	0	0	0	0	1	0	4	2	2
19	Female	Medicine	2	3	2	2	4	1	4	1	3	3	Yes	Yes	Yes	No	Yes	No	Yes	No	Yes	10	4	9	23	2	1	1	0	2	1	0	3	3	1	2	2	1	0	0	0	1	2	1	0	0	12	10	24
20	Female	Medicine	1	3	1	1	4	2	4	1	3	4	No	Yes	Yes	No	Yes	No	Yes	No	Yes	11	4	8	23	2	3	1	1	0	2	0	3	0	1	3	2	1	1	1	0	0	2	2	0	1	8	14	30
20	Female	Medicine	3	4	3	1	2	2	5	Unknown	2	3	Yes	No	Yes	No	Yes	No	Yes	No	Yes	12	Unknown	7	Unknown	1	1	0	0	1	1	0	1	2	1	1	1	1	0	0	0	0	2	1	1	0	6	10	14
20	Female	Medicine	2	3	2	2	4	2	4	2	2	2	No	No	Yes	No	Yes	No	No	No	Yes	9	6	8	23	0	1	0	0	1	2	2	2	1	2	1	2	2	0	0	0	0	1	2	2	0	10	16	16
20	Female	Medicine	2	3	2	1	2	3	5	2	2	3	No	No	Yes	No	Yes	No	Yes	Yes	Yes	11	6	6	23	1	0	0	0	2	2	0	0	2	1	1	0	1	0	0	0	0	1	0	0	0	8	4	10
21	Female	Medicine	2	2	1	1	2	1	4	3	3	Unknown	No	No	Yes	No	Yes	No	Yes	No	Yes	Unknown	5	6	Unknown	1	0	0	1	2	0	2	1	1	0	0	2	1	0	0	0	0	1	1	0	0	6	10	10
21	Female	Medicine	1	5	5	4	2	1	1	2	2	Unknown	No	No	No	No	No	No	No	No	Yes	Unknown	7	9	Unknown	0	2	1	0	3	0	0	1	0	0	1	0	1	0	0	0	0	0	1	0	0	10	6	4
21	Female	Medicine	2	4	3	2	4	1	5	1	2	3	No	No	No	No	Yes	Yes	Yes	Yes	Yes	12	4	9	25	2	2	3	1	3	2	2	2	2	3	2	2	3	1	2	3	3	2	1	1	3	42	22	26
21	Female	Medicine	4	4	3	2	5	1	5	2	2	2	No	No	Yes	No	Yes	No	Yes	Yes	Yes	11	5	10	26	1	1	0	1	2	2	1	2	1	0	2	2	1	1	1	0	1	2	1	1	0	8	14	24
21	Female	Medicine	4	4	3	1	3	2	4	2	4	5	No	No	Yes	No	Yes	Yes	Yes	No	Yes	13	5	10	28	1	0	0	1	1	1	1	1	1	0	1	1	1	1	1	0	0	2	1	1	0	4	12	16
21	Female	Medicine	4	2	2	1	2	1	1	1	4	2	No	Yes	Yes	No	Yes	Yes	Yes	No	Yes	5	3	8	16	0	0	0	0	0	1	0	1	0	0	0	1	1	0	0	0	0	0	0	0	0	2	0	6
23	Female	Medicine	6	4	2	2	4	3	5	4	1	3	No	No	Yes	No	Yes	No	Yes	Yes	Yes	12	9	7	28	2	0	1	0	3	3	2	2	1	1	3	3	2	3	1	1	1	1	0	0	0	18	8	34
24	Female	Medicine	6	1	2	2	3	1	2	1	1	2	No	No	Yes	No	No	No	Yes	Yes	Yes	5	4	6	15	1	0	2	0	2	2	0	1	0	0	1	Unknown	2	2	1	1	1	2	0	0	0	16	2	Unknown
20	Male	Nursing	2	4	2	Unknown	2	1	3	1	2	3	No	No	Yes	Yes	No	Yes	Yes	No	No	10	Unknown	6	Unknown	1	1	0	0	1	0	0	0	0	0	1	0	1	1	0	0	0	0	0	0	0	4	2	6
29	Male	Nursing	2	4	3	2	2	2	4	5	4	3	No	No	Yes	Yes	Yes	No	Yes	Yes	No	11	9	9	29	3	1	2	2	3	1	1	2	2	3	2	3	3	2	3	2	2	3	3	2	1	32	28	32
19	Male	Nursing	2	Unknown	2	Unknown	Unknown	Unknown	4	Unknown	3	Unknown	Yes	No	Yes	Yes	Yes	No	Yes	No	Yes	Unknown	Unknown	Unknown	Unknown	1	1	0	0	1	1	0	0	0	0	0	0	0	0	0	0	0	0	0	0	0	2	2	4
19	Male	Nursing	2	5	3	2	3	1	4	1	3	3	No	Yes	Yes	Yes	Yes	Yes	Yes	No	Yes	12	4	9	25	0	1	0	0	1	0	2	0	0	0	1	0	0	0	0	0	0	0	0	0	0	2	6	2
21	Male	Nursing	3	4	3	3	2	2	3	2	2	4	No	Yes	Yes	Yes	Yes	No	Yes	Yes	Yes	11	7	7	25	2	1	2	1	2	1	1	1	2	2	1	2	2	1	2	2	2	2	1	2	1	26	20	20
18	Female	Nursing	1	2	3	1	4	1	4	1	2	5	Yes	No	Yes	Yes	Yes	No	Yes	Yes	No	11	3	9	23	3	0	2	2	2	3	2	3	3	1	3	3	2	2	3	0	1	3	3	2	2	20	30	40
18	Female	Nursing	1	4	3	Unknown	Unknown	Unknown	5	Unknown	Unknown	5	No	No	Yes	Yes	Yes	No	Yes	Yes	No	14	Unknown	Unknown	Unknown	1	3	1	1	0	0	0	1	0	0	1	1	1	0	0	0	0	1	1	1	0	4	12	10
18	Female	Nursing	1	4	4	2	3	2	3	2	3	4	No	Yes	Yes	Yes	Yes	No	Yes	No	No	11	6	10	27	1	1	1	0	0	1	1	2	1	0	2	1	2	1	0	1	1	2	0	1	0	10	8	20
18	Female	Nursing	1	5	2	2	3	2	5	2	4	4	No	Yes	No	Yes	Yes	No	Yes	No	No	14	6	9	29	2	0	1	0	2	2	0	1	0	0	1	1	1	0	0	1	0	1	0	0	0	10	0	16
19	Female	Nursing	2	2	2	1	1	1	4	1	2	4	No	No	Yes	Yes	Yes	No	Yes	Yes	No	10	3	5	18	1	1	0	2	1	0	1	2	0	0	0	2	1	0	1	0	1	2	0	1	0	6	12	14
19	Female	Nursing	1	4	2	3	4	3	5	3	4	5	No	No	Yes	Yes	No	No	Yes	No	No	14	9	10	33	1	2	2	3	3	1	2	3	2	3	3	2	2	1	2	2	2	3	3	3	3	34	34	28
19	Female	Nursing	1	5	4	3	4	3	5	2	4	4	No	No	Yes	Yes	Yes	No	Yes	Yes	No	14	8	12	34	1	2	3	0	1	0	0	1	0	1	2	2	2	0	0	2	0	2	0	0	1	20	4	16
19	Female	Nursing	1	5	3	2	1	3	4	3	2	4	No	No	Yes	Yes	Yes	No	Yes	Yes	No	13	8	6	27	0	1	1	0	2	0	0	0	0	1	1	1	1	0	0	1	1	1	1	0	0	14	4	6
19	Female	Nursing	1	1	2	1	2	1	3	2	1	2	Yes	No	Yes	Yes	Yes	No	Yes	No	No	6	4	5	15	2	1	2	1	3	3	1	3	2	3	3	3	3	1	3	3	3	3	2	1	3	40	22	36
19	Female	Nursing	2	4	2	4	3	4	5	2	4	3	No	No	Yes	Yes	Yes	No	Yes	No	No	12	10	9	31	0	1	0	1	2	0	0	0	0	0	0	0	0	0	0	0	0	0	0	0	0	4	4	0
19	Female	Nursing	2	5	4	3	4	3	5	3	3	4	No	No	Yes	Yes	Yes	Yes	Yes	No	No	14	9	11	34	1	0	0	1	1	2	1	2	1	0	2	2	1	0	1	0	0	3	2	2	0	4	16	24
19	Female	Nursing	2	4	5	2	2	3	5	2	4	4	No	No	Yes	Yes	Yes	Yes	Yes	No	No	13	7	11	31	1	1	2	1	2	1	0	1	1	1	0	2	2	2	1	2	0	1	1	1	1	20	12	16
19	Female	Nursing	2	5	4	2	2	1	4	3	3	4	No	No	Yes	Yes	Yes	Yes	Yes	No	No	13	6	9	28	1	2	0	0	2	2	0	1	1	1	2	1	2	2	0	0	0	1	1	0	0	10	8	20
19	Female	Nursing	2	4	3	1	1	1	4	2	3	2	No	Yes	Yes	Yes	Yes	No	Yes	No	No	10	4	7	21	1	1	1	1	2	0	0	1	0	2	2	2	2	0	1	1	3	1	1	2	3	28	12	14
20	Female	Nursing	2	5	3	1	4	4	5	4	3	5	No	No	No	Yes	No	No	No	No	No	15	9	10	34	3	1	2	1	2	2	3	2	2	0	2	2	2	1	1	2	2	2	3	2	1	22	26	28
20	Female	Nursing	2	4	3	2	2	2	3	3	2	4	No	No	Yes	Yes	Yes	No	Yes	No	No	11	7	7	25	1	0	0	2	0	1	1	1	0	0	2	1	2	0	0	0	0	1	1	1	0	4	10	14
20	Female	Nursing	2	4	3	2	3	2	4	2	2	3	No	No	Yes	Yes	Yes	No	Yes	No	No	11	6	8	25	1	0	0	0	1	1	0	0	Unknown	0	1	1	1	0	0	0	0	2	1	0	0	4	Unknown	12
20	Female	Nursing	2	4	3	Unknown	Unknown	Unknown	4	Unknown	4	4	No	No	Yes	Yes	Yes	No	Yes	No	No	12	Unknown	Unknown	Unknown	1	1	1	0	2	2	0	2	1	1	1	1	1	1	1	1	0	1	1	0	0	12	8	18
20	Female	Nursing	2	4	1	2	4	3	5	4	5	5	No	Yes	Yes	Yes	Yes	No	Yes	Yes	No	14	9	10	33	0	1	0	0	1	0	0	1	1	0	0	1	1	0	0	0	0	1	0	1	0	4	6	6
20	Female	Nursing	2	5	3	2	2	2	4	2	2	3	No	No	Yes	Yes	Yes	No	No	No	No	12	6	7	25	2	2	1	0	1	1	1	1	1	0	1	1	1	1	1	1	0	1	0	0	0	8	10	16
20	Female	Nursing	2	4	4	3	3	4	4	5	4	4	No	No	No	Yes	Yes	No	Yes	No	No	12	12	11	35	0	0	0	0	1	1	0	1	0	0	1	1	0	0	0	0	0	1	0	0	0	2	0	10
20	Female	Nursing	2	5	4	2	3	2	4	3	2	3	No	No	No	Yes	No	No	No	No	No	12	7	9	28	1	2	1	1	1	2	1	1	1	1	1	1	1	1	0	1	2	2	0	0	1	16	10	18
20	Female	Nursing	2	3	4	4	1	2	5	2	4	4	No	No	Yes	Yes	Yes	Yes	Yes	Yes	No	12	8	9	29	0	0	0	1	1	1	1	0	0	0	2	2	2	0	0	0	1	2	2	1	0	8	10	14
20	Female	Nursing	2	1	1	1	1	1	1	1	1	1	No	No	Yes	Yes	Yes	No	Yes	No	No	3	3	3	9	2	1	0	0	1	3	0	3	0	0	0	2	0	3	0	0	0	2	1	0	0	2	4	30
21	Female	Nursing	2	3	3	2	2	4	4	4	3	4	Yes	No	Yes	Yes	Yes	Yes	Yes	Yes	No	11	10	8	29	1	1	1	1	2	2	1	1	2	1	2	2	2	2	1	1	1	2	2	1	1	18	18	24
28	Female	Nursing	2	4	4	3	3	2	4	2	2	4	No	Yes	Yes	Yes	Yes	No	Yes	Yes	No	12	7	9	28	0	0	0	0	1	1	0	1	1	0	1	0	0	0	0	0	0	1	1	0	0	2	4	8
20	Female	Nursing	4	5	4	1	2	2	4	2	3	4	No	No	Yes	Yes	Yes	No	Yes	Yes	No	13	5	9	27	0	1	1	0	1	2	3	0	0	0	0	1	1	0	0	0	0	2	1	1	0	6	12	10
20	Female	Nursing	3	Unknown	1	Unknown	Unknown	Unknown	Unknown	Unknown	Unknown	2	Yes	No	Yes	Yes	Yes	Yes	Yes	Yes	No	Unknown	Unknown	Unknown	Unknown	3	3	3	3	2	3	3	3	3	3	3	3	3	2	3	2	3	3	3	3	3	38	42	40
20	Female	Nursing	3	Unknown	1	Unknown	Unknown	Unknown	Unknown	Unknown	3	3	Yes	No	Yes	Yes	Yes	Yes	Yes	No	No	Unknown	Unknown	Unknown	Unknown	1	1	0	0	0	0	0	1	0	0	0	0	0	0	0	0	0	0	0	0	0	0	2	4
20	Female	Nursing	3	4	4	2	2	3	5	3	4	5	No	Yes	No	Yes	Yes	No	No	No	No	14	8	10	32	0	1	0	0	1	1	0	1	0	0	1	1	0	1	0	0	0	2	1	0	0	2	4	14
20	Female	Nursing	3	4	2	1	2	1	4	2	3	3	Yes	No	Yes	Yes	Yes	No	No	No	No	11	4	7	22	1	1	0	1	2	0	1	0	0	1	0	0	2	0	1	0	1	1	2	0	1	14	12	4
20	Female	Nursing	3	2	2	2	3	4	4	2	3	2	No	Yes	Yes	Yes	Yes	Yes	Yes	Yes	No	8	8	8	24	1	0	1	1	2	0	1	2	1	2	2	2	2	0	1	2	2	2	1	0	2	26	10	18
20	Female	Nursing	3	3	2	1	2	2	3	1	1	3	No	No	Yes	Yes	Yes	No	Yes	Yes	No	9	4	5	18	1	0	1	1	1	0	1	1	0	0	0	1	1	0	1	1	0	1	1	1	0	8	10	8
20	Female	Nursing	3	4	3	2	2	1	4	1	2	3	No	No	Yes	Yes	Yes	No	No	No	No	11	4	7	22	1	1	1	1	2	1	0	2	0	0	2	1	1	1	0	0	0	1	2	1	0	8	10	18
20	Female	Nursing	3	4	5	2	2	2	3	2	3	4	Yes	No	Yes	Yes	Yes	Yes	Yes	No	No	11	6	10	27	2	0	1	2	1	0	2	1	0	0	1	1	0	1	1	0	1	2	1	1	0	6	14	16
21	Female	Nursing	4	4	3	4	2	3	5	4	3	5	No	No	Yes	Yes	Yes	Yes	Yes	Yes	No	14	11	8	33	1	1	0	0	2	1	0	1	0	0	0	0	1	0	1	0	0	1	0	0	0	6	4	8
21	Female	Nursing	3	Unknown	3	2	2	2	4	2	3	4	No	No	Yes	Yes	Yes	Yes	Yes	No	No	Unknown	6	8	Unknown	1	1	1	1	1	0	1	1	1	0	1	1	1	0	0	0	0	1	1	0	0	6	10	10
21	Female	Nursing	3	2	2	2	2	4	3	2	4	5	No	No	Yes	Yes	No	No	Yes	No	No	10	8	8	26	0	0	0	0	1	0	0	0	0	0	0	0	0	0	0	0	0	0	0	0	0	2	0	0
21	Female	Nursing	4	3	1	2	1	1	5	1	1	3	No	No	Yes	Yes	Yes	Yes	Yes	Yes	No	11	4	3	18	1	0	1	1	2	2	2	2	1	0	2	2	0	0	3	0	0	3	3	0	0	6	20	24
21	Female	Nursing	4	4	2	4	4	3	4	4	3	4	No	No	Yes	Yes	Yes	Yes	Yes	No	No	12	11	9	32	1	1	1	1	2	3	3	3	2	0	2	2	3	0	0	1	0	3	1	0	0	14	16	28
22	Female	Nursing	4	4	3	2	3	2	4	4	3	5	No	No	Yes	Yes	Yes	No	No	No	No	13	8	9	30	1	1	2	0	0	1	1	1	0	0	0	2	1	1	1	1	1	2	1	1	0	10	10	16
22	Female	Nursing	4	4	3	2	3	2	3	2	3	5	Yes	No	Yes	Yes	Yes	Yes	Yes	No	No	12	6	9	27	1	1	1	1	0	1	1	0	0	0	0	1	1	1	0	0	0	2	1	1	0	4	10	12
22	Female	Nursing	4	4	3	2	1	2	4	3	2	4	No	No	Yes	Yes	Yes	No	Yes	No	No	12	7	6	25	1	0	0	0	3	1	2	2	3	0	1	2	0	2	1	0	0	1	1	0	0	6	14	20
22	Female	Nursing	3	4	2	2	1	2	4	2	2	3	No	Yes	Yes	Yes	Yes	Yes	Yes	No	No	11	6	5	22	1	0	0	0	0	1	0	0	0	0	0	1	0	0	0	0	0	1	0	0	0	0	0	8
22	Female	Nursing	4	4	3	2	3	2	3	2	4	4	No	No	Yes	Yes	Yes	Yes	Yes	No	No	11	6	10	27	3	1	1	2	1	2	1	3	2	0	1	3	2	2	1	0	0	3	3	2	0	8	24	34
22	Female	Nursing	4	3	4	2	2	3	5	3	2	4	No	No	Yes	Yes	Yes	No	Yes	No	No	12	8	8	28	2	1	0	1	2	0	2	1	1	1	2	1	0	0	2	0	1	2	1	2	1	10	20	16
23	Female	Nursing	3	5	4	4	3	2	4	3	4	5	No	No	Yes	Yes	Yes	Yes	Yes	No	No	14	9	11	34	0	0	0	0	0	1	1	1	0	0	0	1	0	1	0	0	0	0	0	0	0	0	2	8
24	Female	Nursing	3	4	1	Unknown	Unknown	Unknown	5	Unknown	Unknown	4	No	No	Yes	Yes	Yes	No	Yes	Yes	No	13	Unknown	Unknown	Unknown	2	2	0	1	2	1	0	2	1	0	1	3	3	2	2	2	2	2	2	2	1	20	20	26
30	Female	Nursing	4	3	2	Unknown	Unknown	Unknown	Unknown	Unknown	2	2	No	No	Yes	Yes	Yes	Yes	Yes	No	No	Unknown	Unknown	Unknown	Unknown	1	1	0	0	0	0	0	1	0	0	0	1	0	0	0	0	0	1	1	0	0	0	4	8
20	Female	Nursing	3	3	1	Unknown	Unknown	2	3	Unknown	Unknown	4	No	No	Yes	Yes	No	No	Yes	Yes	No	10	Unknown	Unknown	Unknown	0	1	0	0	1	1	0	0	1	0	0	0	2	1	0	0	0	1	1	0	0	6	6	6
18	Female	Nursing	1	4	4	2	3	3	4	4	3	4	Yes	No	Yes	Yes	Yes	Yes	Yes	No	Yes	12	9	10	31	1	3	0	1	3	2	1	1	1	0	2	0	1	0	0	0	2	3	1	1	1	14	16	18
18	Female	Nursing	1	3	2	2	2	2	3	2	2	3	No	No	Yes	Yes	Yes	No	Yes	No	Yes	9	6	6	21	1	1	0	0	0	0	0	0	0	0	0	1	1	0	0	0	0	1	0	0	0	2	2	6
18	Female	Nursing	1	4	3	Unknown	Unknown	Unknown	4	3	Unknown	Unknown	No	No	Yes	Yes	Yes	No	No	Yes	Yes	Unknown	Unknown	Unknown	Unknown	3	2	3	2	2	3	2	2	2	1	1	3	3	1	3	3	3	3	3	3	2	34	34	32
18	Female	Nursing	1	2	1	1	2	2	3	2	1	3	Yes	No	Yes	Yes	Yes	No	Yes	No	Yes	8	5	4	17	1	0	1	0	1	0	2	1	1	0	1	1	0	0	0	0	0	1	1	1	0	4	10	10
19	Female	Nursing	1	3	3	1	2	1	3	1	4	3	No	No	Yes	Yes	Yes	Yes	Yes	No	Yes	9	3	9	21	2	2	2	2	1	1	2	2	0	0	3	2	1	0	2	1	1	3	2	1	1	14	22	26
19	Female	Nursing	2	1	2	2	1	Unknown	4	5	2	4	No	No	No	Yes	Yes	No	Yes	Yes	Yes	9	Unknown	5	Unknown	1	0	1	0	2	1	2	1	0	0	2	2	2	2	1	1	0	1	2	2	0	12	14	20
20	Female	Nursing	1	5	3	2	2	1	3	2	4	3	No	No	Yes	Yes	Yes	Yes	No	No	Yes	11	5	9	25	2	1	2	1	3	3	1	3	2	2	3	3	2	3	3	2	2	3	3	2	3	32	26	40
20	Female	Nursing	2	4	3	3	4	3	4	4	4	5	Yes	No	Yes	Yes	Yes	Yes	Yes	Yes	Yes	13	10	11	34	1	0	0	0	1	2	1	2	1	0	1	1	0	2	0	0	0	1	0	0	0	2	4	20
20	Female	Nursing	2	Unknown	3	Unknown	Unknown	Unknown	Unknown	Unknown	4	Unknown	Yes	No	Yes	Yes	Yes	Yes	Yes	No	Yes	Unknown	Unknown	Unknown	Unknown	1	0	2	0	2	2	0	1	2	3	1	1	2	2	0	2	2	3	0	1	2	30	6	22
20	Female	Nursing	2	4	3	1	1	2	4	2	3	2	No	Yes	Yes	Yes	Yes	No	Yes	No	Yes	10	5	7	22	1	0	0	0	0	0	1	0	0	0	1	1	0	0	0	1	0	1	1	0	0	2	4	8
20	Female	Nursing	2	Unknown	4	2	Unknown	Unknown	Unknown	Unknown	4	Unknown	Yes	No	No	Yes	Yes	Yes	Yes	No	Yes	Unknown	Unknown	Unknown	Unknown	1	0	2	0	2	2	0	1	1	3	1	0	3	2	1	2	3	3	0	2	3	36	8	20
21	Female	Nursing	2	3	2	1	3	2	4	2	5	5	No	Yes	Yes	Yes	Yes	No	Yes	Yes	Yes	12	5	10	27	0	2	0	0	2	1	1	3	2	0	0	0	1	1	0	0	0	1	1	0	0	6	12	12
19	Female	Nursing	2	4	3	2	3	2	4	3	3	4	No	No	No	Yes	No	Yes	No	No	Yes	12	7	9	28	0	1	1	0	1	1	0	0	1	0	0	1	1	0	0	1	0	1	0	0	0	8	4	6
20	Female	Nursing	3	4	1	2	5	Unknown	4	Unknown	Unknown	Unknown	No	No	Yes	Yes	Yes	Yes	Yes	Yes	Yes	Unknown	Unknown	Unknown	Unknown	3	1	0	1	1	2	0	3	1	0	3	3	3	3	3	2	3	3	3	3	3	24	24	40
20	Female	Nursing	3	3	3	2	2	3	5	4	3	4	No	No	No	Yes	Yes	No	No	No	Yes	12	9	8	29	0	1	2	0	1	1	2	1	1	1	1	1	2	0	0	1	2	2	1	1	1	20	12	12
21	Female	Nursing	3	1	1	2	2	1	2	2	1	1	No	No	Yes	Yes	Yes	Yes	Yes	No	Yes	4	5	4	13	0	0	1	0	2	1	0	0	0	0	0	1	0	0	0	0	0	1	0	0	0	6	0	6
21	Female	Nursing	3	3	Unknown	Unknown	Unknown	Unknown	4	Unknown	Unknown	Unknown	No	Yes	Yes	Yes	Yes	No	Yes	Yes	Yes	Unknown	Unknown	Unknown	Unknown	3	3	3	3	2	3	3	3	3	3	2	3	2	3	3	3	3	3	3	3	3	38	42	40
22	Female	Nursing	4	4	1	1	2	1	2	1	1	4	Yes	No	Yes	Yes	Yes	Yes	Yes	Yes	Yes	10	3	4	17	1	0	1	1	0	3	1	2	0	0	1	2	2	1	2	1	0	2	0	0	0	8	8	24
22	Female	Nursing	4	3	Unknown	Unknown	Unknown	Unknown	Unknown	Unknown	3	Unknown	No	Yes	Yes	Yes	Yes	Yes	Yes	No	Yes	Unknown	Unknown	Unknown	Unknown	0	1	0	0	1	0	0	1	1	0	0	0	0	0	0	0	0	1	0	0	0	2	4	4
18	Male	Medicine	1	4	3	3	3	3	4	4	2	5	No	No	Yes	Yes	Yes	Yes	Yes	No	No	13	10	8	31	2	2	1	0	2	2	0	2	1	0	2	2	Unknown	1	1	2	0	0	0	2	0	Unknown	12	22
19	Male	Medicine	2	4	2	3	4	2	4	3	4	3	No	No	No	Yes	Yes	No	Yes	No	No	11	8	10	29	0	1	0	0	1	1	0	0	1	0	1	1	1	0	0	0	1	1	0	0	0	6	4	8
19	Male	Medicine	2	3	3	1	4	2	3	1	3	3	No	No	Yes	Yes	Yes	Yes	Yes	Yes	No	9	4	10	23	1	1	0	0	1	0	0	1	0	0	2	2	1	1	0	0	0	1	0	0	0	4	2	16
19	Male	Medicine	2	4	2	2	1	2	5	1	2	3	No	No	No	Yes	Yes	No	Yes	No	No	12	5	5	22	1	1	0	0	1	1	0	2	0	0	1	2	0	0	0	0	0	1	0	0	0	2	2	16
19	Male	Medicine	2	3	Unknown	Unknown	Unknown	5	5	Unknown	Unknown	5	No	Yes	Yes	Yes	No	No	Yes	Yes	No	13	Unknown	Unknown	Unknown	2	3	1	2	1	0	1	0	3	0	2	2	1	2	1	0	0	2	2	0	0	6	24	20
19	Male	Medicine	2	4	4	2	1	1	3	1	1	4	No	No	Yes	Yes	Yes	Yes	No	No	No	11	4	6	21	1	2	2	0	1	0	1	1	2	1	1	1	2	1	1	1	2	1	1	1	2	22	16	12
20	Male	Medicine	2	5	4	2	1	2	4	2	2	4	Yes	No	Yes	Yes	Yes	Yes	No	No	No	13	6	7	26	1	3	1	1	1	1	0	0	2	2	2	0	1	0	0	1	2	1	3	1	2	20	20	10
20	Male	Medicine	3	4	2	Unknown	Unknown	Unknown	Unknown	Unknown	4	3	No	No	Yes	Yes	Yes	Yes	Yes	No	No	Unknown	Unknown	Unknown	Unknown	1	3	2	1	3	1	0	2	0	2	2	1	3	1	0	3	2	1	0	0	2	34	8	18
20	Male	Medicine	3	4	2	1	2	2	4	3	3	4	No	Yes	Yes	Yes	Yes	No	No	No	No	12	6	7	25	0	1	1	1	1	1	0	1	0	1	0	0	1	1	0	1	0	0	1	0	0	10	6	6
20	Male	Medicine	2	4	3	2	3	3	4	3	3	4	No	No	Yes	Yes	Yes	Yes	Yes	No	No	12	8	9	29	2	2	1	0	1	1	0	1	2	1	2	1	1	2	1	1	1	2	1	2	1	14	16	22
20	Male	Medicine	2	3	3	3	2	1	Unknown	2	3	5	Yes	Yes	Yes	Yes	Yes	No	Yes	No	No	Unknown	6	8	Unknown	1	1	1	1	1	1	1	1	1	1	1	1	1	1	1	1	1	1	1	1	1	14	14	14
21	Male	Medicine	3	4	1	1	3	2	3	3	4	4	No	No	No	Yes	No	No	Yes	No	No	11	6	8	25	2	2	1	1	3	2	0	3	3	0	2	2	2	1	0	1	1	1	0	0	1	18	12	26
21	Male	Medicine	3	4	3	2	2	1	5	2	3	5	No	No	Yes	Yes	Yes	No	Yes	No	No	14	5	8	27	1	2	1	0	1	1	1	1	1	0	1	1	1	1	1	0	0	2	1	1	0	6	14	16
21	Male	Medicine	2	4	5	2	3	1	3	1	2	4	No	No	Yes	Yes	Yes	Yes	Yes	Yes	No	11	4	10	25	1	1	1	0	0	1	0	2	1	0	1	1	3	2	1	3	0	1	0	1	2	18	8	18
22	Male	Medicine	3	5	2	3	2	3	4	3	2	3	No	Yes	No	Yes	Yes	Yes	Yes	No	No	12	9	6	27	1	0	2	1	0	3	0	0	0	0	0	0	1	3	0	0	2	1	0	0	0	10	2	16
21	Male	Medicine	4	4	2	3	3	2	4	3	4	4	No	No	Yes	Yes	Yes	Yes	Yes	Yes	No	12	8	9	29	0	1	0	0	1	1	1	0	0	1	0	1	1	0	0	0	0	0	0	0	0	6	4	4
21	Male	Medicine	4	5	4	3	2	3	4	3	3	3	No	No	Yes	Yes	Yes	No	Yes	Yes	No	12	9	9	30	0	1	0	0	1	0	1	0	0	0	1	1	0	0	0	0	0	1	0	0	0	2	4	6
22	Male	Medicine	5	4	4	4	2	3	4	4	2	3	Yes	No	Yes	Yes	Yes	No	Yes	No	No	11	11	8	30	0	0	0	0	1	1	0	0	0	0	0	0	0	0	0	0	0	1	0	0	0	2	0	4
22	Male	Medicine	5	4	4	3	4	2	4	2	4	3	No	No	Yes	Yes	Yes	No	Yes	No	No	11	7	12	30	1	0	1	0	1	0	0	0	1	1	1	1	1	0	0	0	1	1	0	0	1	12	2	8
22	Male	Medicine	6	4	2	2	3	2	4	2	2	3	No	No	Yes	Yes	Yes	Yes	Yes	No	No	11	6	7	24	0	0	1	Unknown	Unknown	0	3	2	3	3	0	2	2	1	0	1	3	0	0	0	1	Unknown	Unknown	10
22	Male	Medicine	5	4	3	2	2	2	5	1	1	4	No	No	Yes	Yes	Yes	No	Yes	Yes	No	13	5	6	24	0	0	0	0	1	1	0	0	0	0	1	0	0	1	0	0	0	1	0	0	0	2	0	8
22	Male	Medicine	5	3	2	3	2	2	4	3	3	4	No	Yes	Yes	Yes	Yes	No	Yes	No	No	11	8	7	26	0	1	0	0	0	0	0	0	0	0	0	1	0	1	0	0	0	0	0	0	0	0	2	4
23	Male	Medicine	5	4	2	2	2	3	4	1	3	2	No	No	Yes	Yes	No	No	Yes	No	No	10	6	7	23	2	2	1	2	1	1	2	1	2	0	2	2	1	0	3	0	0	1	3	2	0	6	32	18
23	Male	Medicine	5	4	2	3	4	3	4	3	4	4	No	No	Yes	Yes	Yes	Yes	No	No	No	12	9	10	31	1	1	1	1	2	1	0	1	2	1	1	2	2	2	0	1	1	2	0	2	0	16	12	20
23	Male	Medicine	5	4	4	4	3	3	4	3	3	3	No	Yes	Yes	Yes	Yes	Yes	Yes	No	No	11	10	10	31	1	0	0	0	1	1	1	1	0	0	2	1	1	0	0	0	0	0	0	0	0	4	2	12
23	Male	Medicine	5	3	1	1	1	1	2	1	2	3	No	No	Yes	Yes	Yes	Yes	Yes	Yes	No	8	3	4	15	0	0	0	0	3	1	1	0	0	0	1	1	1	0	0	1	0	0	0	0	0	10	2	6
24	Male	Medicine	6	4	3	4	3	3	5	3	2	2	No	No	Yes	Yes	Yes	No	Yes	No	No	11	10	8	29	3	2	2	0	1	2	1	3	0	1	2	3	3	2	3	2	3	2	2	0	2	28	16	34
25	Male	Medicine	6	4	5	2	4	3	4	3	5	4	No	No	No	Yes	Yes	No	No	No	No	12	8	14	34	1	1	1	0	1	1	1	1	2	1	1	2	2	1	0	0	0	1	1	0	0	10	10	16
29	Male	Medicine	5	5	1	1	1	1	3	1	1	3	No	No	Yes	Yes	Yes	Yes	Yes	Yes	No	11	3	3	17	1	1	0	0	1	1	0	0	0	1	0	1	1	0	0	1	0	0	0	0	0	8	2	6
32	Male	Medicine	6	5	2	2	1	2	5	4	2	3	No	No	No	Yes	No	Yes	No	No	No	13	8	5	26	0	0	0	0	0	0	0	0	0	0	1	1	1	0	0	0	0	1	1	1	0	2	4	6
20	Male	Medicine	2	3	2	2	2	2	2	2	2	3	No	Yes	Yes	Yes	Yes	Yes	Yes	Yes	Yes	8	6	6	20	1	0	1	1	2	1	0	2	0	1	1	1	2	0	1	1	1	1	1	0	1	18	6	14
21	Male	Medicine	3	1	1	1	1	1	5	1	1	3	No	No	Yes	Yes	Yes	No	Yes	Yes	Yes	9	3	3	15	2	1	1	0	2	3	1	3	3	2	3	3	2	3	1	2	0	3	3	1	2	22	20	40
28	Male	Medicine	1	5	1	3	4	1	4	2	2	4	No	No	Yes	Yes	Yes	No	Yes	Yes	Yes	13	6	7	26	1	1	0	1	3	2	2	1	0	1	1	2	2	0	1	1	1	1	2	2	1	18	18	16
21	Male	Medicine	5	4	3	2	2	3	4	2	2	3	No	No	Yes	Yes	Yes	No	Yes	No	Yes	11	7	7	25	0	1	0	0	1	0	0	0	0	0	1	0	0	0	0	0	0	1	0	0	0	2	2	4
22	Male	Medicine	5	3	1	1	1	1	2	3	1	2	No	No	Yes	Yes	Yes	Yes	Yes	No	Yes	7	5	3	15	0	0	0	0	0	0	0	0	0	0	0	0	1	0	0	0	0	0	0	0	0	2	0	0
24	Male	Medicine	5	3	2	2	2	2	3	2	2	2	No	Yes	Yes	Yes	Yes	Yes	Yes	Yes	Yes	8	6	6	20	1	0	0	0	1	2	0	1	1	0	0	1	0	0	0	Unknown	0	1	1	0	0	Unknown	4	12
25	Male	Medicine	6	4	2	2	3	1	2	2	3	3	No	No	Yes	Yes	No	Yes	Yes	No	Yes	9	5	8	22	0	0	0	0	2	0	0	0	1	1	0	0	0	1	0	0	0	0	0	0	0	6	2	2
27	Male	Medicine	6	4	Unknown	Unknown	Unknown	Unknown	Unknown	Unknown	3	Unknown	No	Yes	Yes	Yes	Yes	Yes	Yes	No	Yes	Unknown	Unknown	Unknown	Unknown	2	2	2	0	3	2	0	2	0	0	2	1	3	2	0	1	1	2	0	0	1	22	4	26
18	Female	Medicine	1	5	3	1	2	1	4	1	5	4	No	No	Yes	Yes	Yes	No	Yes	No	No	13	3	10	26	1	3	1	0	3	0	0	3	1	3	1	1	2	1	1	2	3	3	0	0	1	30	10	20
18	Female	Medicine	1	4	3	2	4	2	3	2	4	3	No	No	Yes	Yes	Yes	No	Yes	Yes	No	10	6	11	27	1	1	0	1	1	2	0	0	1	1	2	1	1	0	1	0	0	Unknown	1	0	0	6	10	Unknown
18	Female	Medicine	1	5	3	2	1	3	4	3	2	2	No	No	Yes	Yes	Yes	Yes	Yes	No	No	11	8	6	25	2	0	1	1	3	3	2	1	1	0	1	3	2	3	3	0	0	3	1	0	0	12	16	32
18	Female	Medicine	1	4	4	3	2	2	5	3	3	5	No	No	Yes	Yes	Yes	No	Yes	No	No	14	8	9	31	2	0	1	0	2	1	1	0	2	0	0	2	2	2	1	0	1	2	0	1	0	12	10	18
18	Female	Medicine	1	2	1	2	3	2	4	1	4	4	No	No	Yes	Yes	Yes	No	Yes	Yes	No	10	5	8	23	1	2	1	1	2	3	2	2	3	1	3	3	1	2	2	0	0	2	1	1	0	10	24	32
18	Female	Medicine	1	4	2	2	2	2	5	3	2	5	Yes	No	Yes	Yes	Yes	No	Yes	No	No	14	7	6	27	2	2	0	0	1	0	1	2	0	1	3	1	1	1	0	0	0	2	1	0	0	6	8	22
18	Female	Medicine	1	4	1	2	3	1	3	2	3	4	No	Yes	Yes	Yes	Yes	No	Yes	No	No	11	5	7	23	1	0	0	0	0	2	0	1	0	0	2	1	0	0	0	0	0	1	0	0	0	0	0	16
18	Female	Medicine	1	3	3	1	2	1	3	1	1	3	No	No	Yes	Yes	Yes	Yes	Yes	Yes	No	9	3	6	18	0	0	0	0	1	0	0	0	0	0	0	1	0	1	0	0	0	1	0	0	0	2	0	6
18	Female	Medicine	1	3	4	1	2	3	5	2	1	5	No	No	Yes	Yes	Yes	No	Yes	No	No	13	6	7	26	1	0	1	0	1	1	0	0	0	1	0	0	2	1	1	0	1	1	1	0	1	14	4	8
18	Female	Medicine	1	2	3	1	3	4	4	2	3	5	Yes	No	Yes	Yes	No	No	Yes	No	No	11	7	9	27	3	0	3	2	3	1	1	1	3	1	2	3	3	0	2	2	3	3	3	2	1	32	26	26
18	Female	Medicine	1	5	3	2	3	2	5	2	2	3	No	No	Yes	Yes	Yes	No	Yes	No	No	13	6	8	27	3	Unknown	2	1	2	0	2	3	3	2	0	2	1	0	2	1	1	3	2	2	2	22	Unknown	22
19	Female	Medicine	1	3	3	2	2	3	4	1	1	4	Yes	No	Yes	Yes	No	No	Yes	No	No	11	6	6	23	1	0	1	0	0	1	0	1	0	0	1	1	1	0	0	0	0	1	0	0	0	4	0	12
19	Female	Medicine	2	4	3	2	2	1	5	1	3	3	No	No	Yes	Yes	Yes	No	No	No	No	12	4	8	24	1	2	1	0	0	2	2	2	1	0	2	2	2	2	1	1	1	3	1	1	0	10	16	28
19	Female	Medicine	2	4	2	1	Unknown	Unknown	4	Unknown	3	4	No	No	No	Yes	Yes	No	Yes	No	No	12	Unknown	Unknown	Unknown	2	1	0	1	1	3	0	2	1	0	2	2	1	1	1	0	0	2	1	0	0	4	10	28
19	Female	Medicine	1	5	4	3	3	3	4	4	4	5	No	No	Yes	Yes	Yes	No	Yes	No	No	14	10	11	35	2	0	0	1	2	2	0	1	1	1	1	2	2	0	1	0	2	3	1	2	0	14	12	22
19	Female	Medicine	1	5	2	1	2	2	4	2	2	3	No	No	Yes	Yes	Yes	No	Yes	No	No	12	5	6	23	3	1	0	2	1	1	3	1	0	0	3	3	2	1	3	0	1	3	3	2	0	8	28	30
19	Female	Medicine	2	5	3	1	1	1	3	1	1	2	No	Yes	Yes	Yes	Yes	Yes	Yes	No	No	10	3	5	18	1	1	0	1	0	0	0	0	0	0	1	1	0	0	0	0	0	0	1	1	0	0	8	6
19	Female	Medicine	2	4	5	3	1	2	4	4	4	5	Yes	No	No	Yes	Yes	Yes	Yes	No	No	13	9	10	32	2	1	0	0	1	2	1	1	2	0	3	2	3	0	1	0	0	3	3	1	0	8	18	26
19	Female	Medicine	2	3	1	1	4	1	3	1	3	4	No	No	Yes	Yes	Yes	No	Yes	No	No	10	3	8	21	0	1	0	0	1	0	0	0	0	0	1	0	1	1	0	0	0	1	0	0	0	4	2	6
19	Female	Medicine	1	4	3	3	3	4	5	2	3	5	No	No	No	Yes	No	Yes	Yes	No	No	14	9	9	32	1	0	2	1	3	0	1	0	2	1	0	2	1	1	2	2	2	1	2	1	1	24	18	10
19	Female	Medicine	1	4	3	2	4	3	5	1	3	4	No	No	Yes	Yes	No	No	Yes	No	No	13	6	10	29	0	1	0	0	1	0	0	0	0	0	1	1	0	1	0	0	0	1	1	0	0	2	4	8
19	Female	Medicine	2	3	4	2	3	3	4	2	3	5	No	No	Yes	Yes	Yes	Yes	Yes	No	No	12	7	10	29	2	0	1	1	2	1	0	2	0	0	2	2	2	1	0	0	0	1	1	1	0	10	6	22
19	Female	Medicine	1	Unknown	4	2	Unknown	3	4	Unknown	Unknown	4	Yes	No	No	Yes	No	No	Yes	Yes	No	Unknown	Unknown	Unknown	Unknown	2	0	0	0	2	1	0	3	0	0	2	0	1	0	0	0	0	2	2	1	0	6	6	20
19	Female	Medicine	1	1	3	1	1	2	5	2	3	4	Yes	No	Yes	Yes	No	No	No	No	No	10	5	7	22	1	1	0	0	1	2	0	0	0	0	1	1	1	1	0	0	1	1	0	0	0	6	2	14
19	Female	Medicine	2	4	4	2	3	2	4	2	3	5	No	Yes	Yes	Yes	Yes	No	Yes	Yes	No	13	6	10	29	1	0	0	0	0	1	0	0	1	0	1	0	1	0	1	0	0	1	0	1	0	2	6	8
19	Female	Medicine	2	3	3	3	3	4	4	5	3	5	Yes	No	Yes	Yes	Yes	No	Yes	Yes	No	12	12	9	33	3	2	1	0	2	2	2	3	1	0	3	3	2	0	3	2	0	3	3	1	0	14	24	34
19	Female	Medicine	1	2	4	2	2	2	4	2	3	4	No	No	Yes	Yes	Yes	No	No	No	No	10	6	9	25	1	2	1	1	1	1	0	2	0	1	1	1	1	1	0	1	1	2	0	0	1	14	6	18
19	Female	Medicine	2	3	1	1	1	1	2	1	1	2	No	No	Yes	Yes	No	No	Yes	No	No	7	3	3	13	0	2	0	0	0	0	0	0	0	0	0	0	0	1	0	0	0	1	0	0	0	0	4	4
19	Female	Medicine	2	4	Unknown	Unknown	Unknown	2	5	Unknown	1	5	No	Yes	Yes	Yes	No	No	Yes	No	No	14	Unknown	Unknown	Unknown	0	1	0	0	1	1	2	1	0	1	2	1	1	1	0	0	1	1	2	1	1	10	12	14
19	Female	Medicine	2	4	5	3	2	3	4	1	4	2	No	Yes	Yes	Yes	Yes	No	No	No	No	10	7	11	28	0	1	0	0	0	0	0	1	0	0	0	0	0	1	0	0	0	0	0	0	0	0	2	4
19	Female	Medicine	2	3	5	4	3	3	5	5	3	4	Yes	No	Yes	Yes	Yes	No	No	No	No	12	12	11	35	0	0	0	0	0	1	0	1	0	0	1	2	0	2	1	0	0	1	0	0	0	0	2	16
19	Female	Medicine	2	4	3	1	1	4	5	4	3	5	No	No	Yes	Yes	No	No	Yes	No	No	14	9	7	30	2	0	1	0	0	2	0	3	3	2	1	2	2	1	1	0	2	2	1	1	2	18	12	26
19	Female	Medicine	2	2	3	3	Unknown	Unknown	4	1	3	5	No	No	No	Yes	Yes	No	No	No	No	11	Unknown	Unknown	Unknown	2	3	3	2	1	1	0	2	3	3	2	2	3	2	1	3	3	2	2	1	3	38	24	26
20	Female	Medicine	3	3	2	2	1	2	4	1	2	3	No	No	Yes	Yes	No	No	No	No	No	10	5	5	20	1	0	0	2	2	1	2	2	2	0	1	1	1	0	1	1	1	3	2	2	1	12	22	18
20	Female	Medicine	3	4	4	4	2	2	5	3	3	5	No	No	No	Yes	Yes	Yes	Yes	No	No	14	9	9	32	0	0	0	0	0	1	0	1	0	0	1	0	1	0	0	0	0	1	0	0	0	2	0	8
20	Female	Medicine	2	3	2	2	2	1	4	2	3	4	No	No	Yes	Yes	Yes	No	Yes	No	No	11	5	7	23	1	1	1	1	1	2	0	2	2	0	2	2	1	1	2	Unknown	0	2	2	2	0	Unknown	20	24
20	Female	Medicine	2	3	1	1	1	2	3	2	1	4	No	No	Yes	Yes	Yes	No	Yes	No	No	10	5	3	18	0	1	1	0	2	0	0	1	0	0	0	0	2	1	0	1	0	0	0	0	0	12	2	4
20	Female	Medicine	3	4	4	2	3	3	4	2	3	3	No	No	Yes	Yes	No	No	Yes	Yes	No	11	7	10	28	1	0	1	0	1	1	2	2	3	0	1	1	1	0	1	0	0	1	1	0	0	6	14	14
20	Female	Medicine	3	4	4	2	2	3	4	2	2	4	No	No	Yes	Yes	Yes	No	Yes	No	No	12	7	8	27	0	0	0	1	1	0	0	0	0	0	0	0	0	0	0	0	0	0	0	0	0	2	2	0
20	Female	Medicine	1	4	2	2	1	3	5	3	2	4	No	Yes	Yes	Yes	Yes	No	No	No	No	13	8	5	26	2	1	2	1	2	2	1	2	1	1	2	2	2	2	2	1	2	3	2	1	0	20	18	30
20	Female	Medicine	3	3	4	2	3	2	5	2	1	5	No	No	Yes	Yes	Yes	No	Yes	No	No	13	6	8	27	1	0	0	1	0	2	1	1	2	0	1	1	1	1	2	0	1	2	1	2	0	4	18	18
20	Female	Medicine	3	4	2	1	3	4	4	4	2	5	No	No	Yes	Yes	No	No	Yes	No	No	13	9	7	29	1	0	0	0	2	1	0	0	1	0	0	1	1	2	0	0	2	2	0	0	1	12	2	14
20	Female	Medicine	2	4	3	2	1	4	4	2	4	4	No	No	Yes	Yes	Yes	No	Yes	No	No	12	8	8	28	2	0	2	0	3	1	0	3	0	0	3	3	3	0	0	3	2	2	0	1	0	26	2	28
20	Female	Medicine	2	4	4	2	2	3	5	2	3	5	No	No	No	Yes	No	No	Yes	No	No	14	7	9	30	0	0	0	0	0	0	0	0	1	0	1	0	1	0	0	0	0	1	0	0	0	2	2	4
20	Female	Medicine	3	3	2	1	2	2	4	2	2	3	No	No	Yes	Yes	No	No	No	No	No	10	5	6	21	0	0	1	0	1	0	1	0	1	0	1	1	2	0	0	2	1	1	0	0	0	14	4	6
20	Female	Medicine	3	4	2	1	2	1	3	1	4	4	No	Yes	Yes	Yes	Yes	No	Yes	No	No	11	3	8	22	1	2	0	1	0	1	0	1	1	0	1	1	0	1	1	0	0	1	1	0	0	0	12	14
20	Female	Medicine	1	4	2	1	5	1	2	1	2	4	No	No	Yes	Yes	Yes	No	Yes	No	No	10	3	9	22	0	1	1	0	2	0	1	3	0	1	1	2	2	0	2	2	0	1	1	0	0	16	10	14
20	Female	Medicine	2	5	2	2	4	2	4	2	3	4	No	Yes	No	Yes	Yes	No	Yes	No	No	13	6	9	28	1	2	1	1	1	1	2	2	1	0	1	1	1	0	1	0	0	1	1	0	0	6	16	14
20	Female	Medicine	2	4	3	2	3	3	5	4	3	4	Yes	No	Yes	Yes	Yes	No	Yes	No	No	13	9	9	31	1	1	1	0	1	1	0	1	1	0	2	1	1	1	1	0	0	2	1	0	0	6	8	18
20	Female	Medicine	2	4	2	1	2	1	3	2	2	3	No	No	Yes	Yes	Yes	Yes	No	No	No	10	4	6	20	0	0	0	0	0	0	0	0	0	0	0	1	0	1	0	0	1	1	0	0	0	2	0	6
21	Female	Medicine	2	5	3	2	3	1	4	3	4	5	No	No	Yes	Yes	Yes	Yes	Yes	No	No	14	6	10	30	1	2	1	0	1	1	0	2	1	1	0	1	2	3	0	2	2	2	0	0	1	20	6	20
21	Female	Medicine	1	3	2	4	1	2	2	1	2	3	No	No	No	Yes	Yes	No	Yes	No	No	8	7	5	20	1	2	1	0	2	2	1	1	2	3	1	2	1	2	0	1	2	3	1	0	3	26	12	24
21	Female	Medicine	1	4	3	2	Unknown	2	5	3	1	5	No	Yes	Yes	Yes	Yes	No	Yes	Yes	No	14	7	Unknown	Unknown	0	0	0	0	0	1	0	2	1	1	1	1	1	0	1	0	0	2	2	0	0	4	8	14
21	Female	Medicine	3	3	3	1	4	1	3	1	1	4	No	No	Yes	Yes	Yes	No	Yes	Yes	No	10	3	8	21	3	2	1	0	3	3	2	3	0	0	3	3	1	2	1	0	0	1	2	0	0	10	14	36
22	Female	Medicine	3	3	4	2	2	2	4	2	2	4	No	Yes	Yes	Yes	Yes	No	Yes	No	No	11	6	8	25	1	1	0	2	3	1	0	0	2	2	1	2	2	0	0	0	0	2	1	0	2	18	12	14
22	Female	Medicine	2	3	2	3	2	1	3	2	2	4	No	No	Yes	Yes	Yes	No	Yes	Yes	No	10	6	6	22	0	0	2	1	1	1	0	2	1	2	1	3	2	1	1	2	3	2	0	2	3	30	10	20
23	Female	Medicine	1	4	3	2	3	2	4	2	2	4	No	Yes	Yes	Yes	Yes	No	Yes	No	No	12	6	8	26	1	2	0	0	1	2	0	1	0	0	2	1	0	1	0	0	0	2	0	0	0	2	4	20
24	Female	Medicine	3	2	2	1	2	1	2	2	3	2	Yes	No	Yes	Yes	Yes	Yes	Yes	Yes	No	6	4	7	17	0	0	1	1	2	1	0	2	0	2	1	2	1	1	0	3	3	2	3	0	2	28	8	18
21	Female	Medicine	4	5	3	2	3	2	5	2	2	3	No	No	Yes	Yes	Yes	No	Yes	Yes	No	13	6	8	27	0	1	0	0	0	0	0	1	0	0	0	0	0	0	0	0	0	0	1	0	0	0	4	2
21	Female	Medicine	4	3	4	2	2	2	4	1	1	2	Yes	Yes	Yes	Yes	Yes	Yes	Yes	Yes	No	9	5	7	21	2	0	1	1	2	1	1	1	2	1	2	2	2	1	1	0	0	2	1	0	1	14	12	22
21	Female	Medicine	4	2	3	2	2	1	3	1	2	5	No	No	Yes	Yes	Yes	No	Yes	No	No	10	4	7	21	1	1	0	1	0	0	0	0	0	0	0	0	0	0	0	0	0	1	0	0	0	0	4	4
21	Female	Medicine	4	4	2	1	1	1	3	2	2	4	No	No	Yes	Yes	Yes	No	Yes	No	No	11	4	5	20	1	0	1	1	0	2	1	2	0	0	2	2	0	0	1	0	0	2	1	0	0	2	8	22
21	Female	Medicine	4	5	2	1	3	1	4	3	4	3	No	No	Yes	Yes	Yes	No	Yes	Yes	No	12	5	9	26	0	0	0	0	0	1	0	0	0	0	1	0	0	1	0	0	0	0	0	0	0	0	0	6
21	Female	Medicine	4	4	2	1	3	2	4	2	3	3	No	No	Yes	Yes	Yes	No	Yes	No	No	11	5	8	24	1	1	0	1	1	1	0	0	1	1	1	0	1	1	0	0	1	1	0	0	1	10	6	10
21	Female	Medicine	4	4	3	2	2	2	4	3	2	4	No	No	Yes	Yes	Yes	No	Yes	No	No	12	7	7	26	1	0	1	0	2	2	0	2	1	0	1	1	1	1	0	0	1	2	0	0	1	12	2	20
21	Female	Medicine	4	5	4	2	2	2	Unknown	2	3	4	Yes	No	No	Yes	No	Yes	No	No	No	Unknown	6	9	Unknown	1	0	0	0	2	2	0	2	0	0	1	1	1	0	0	0	0	2	0	0	0	6	0	18
21	Female	Medicine	4	3	2	2	2	2	3	1	2	3	No	Yes	Yes	Yes	Yes	Yes	Yes	No	No	9	5	6	20	1	1	0	0	0	0	1	1	0	0	1	1	1	1	0	0	0	1	1	0	0	2	6	12
21	Female	Medicine	4	5	1	2	2	2	4	3	4	4	No	No	Yes	Yes	Yes	Yes	Yes	Yes	No	13	7	7	27	0	0	0	2	0	1	0	2	1	0	1	1	1	0	0	0	0	2	0	0	0	2	6	14
22	Female	Medicine	5	4	3	4	3	3	4	3	4	4	No	No	Yes	Yes	Yes	No	Yes	No	No	12	10	10	32	1	1	0	0	1	1	1	1	2	0	1	1	1	1	0	0	1	2	2	1	0	6	14	16
22	Female	Medicine	5	5	3	4	4	2	2	2	5	5	No	Yes	Yes	Yes	Yes	No	Yes	No	No	12	8	12	32	2	1	0	0	1	1	0	2	1	1	0	1	1	1	0	1	1	2	0	0	0	10	4	18
22	Female	Medicine	5	2	4	Unknown	Unknown	Unknown	3	Unknown	Unknown	3	No	No	Yes	Yes	Yes	No	Yes	Yes	No	8	Unknown	Unknown	Unknown	2	0	1	1	2	1	0	0	0	0	2	2	2	2	0	1	0	1	0	0	1	14	2	20
22	Female	Medicine	5	3	3	4	3	4	5	4	3	4	No	No	Yes	Yes	Yes	No	Yes	No	No	12	12	9	33	1	0	0	1	1	1	0	1	2	0	1	1	0	1	1	0	0	1	1	1	0	2	12	14
22	Female	Medicine	5	4	3	1	1	1	5	3	2	5	No	No	Yes	Yes	Yes	Yes	Yes	No	No	14	5	6	25	1	0	0	1	0	1	0	2	0	0	1	1	1	1	0	0	0	2	0	0	0	2	2	18
22	Female	Medicine	4	3	2	1	1	1	2	1	2	5	No	No	Yes	Yes	Yes	Yes	Yes	No	No	10	3	5	18	1	0	1	0	1	2	0	1	2	2	2	1	3	2	0	0	0	2	0	0	0	14	4	22
22	Female	Medicine	4	3	1	2	1	1	4	2	1	4	No	No	Yes	Yes	Yes	No	Yes	No	No	11	5	3	19	1	0	0	1	3	1	1	1	0	0	2	1	2	0	1	2	2	2	2	2	0	18	14	16
22	Female	Medicine	4	5	4	2	3	1	4	2	4	5	Yes	No	Yes	Yes	Yes	No	Yes	No	No	14	5	11	30	1	1	1	0	2	2	0	1	1	3	1	1	2	1	0	1	3	2	1	1	3	30	8	18
22	Female	Medicine	5	3	2	1	1	1	3	1	2	2	No	No	Yes	Yes	Yes	No	Yes	No	No	8	3	5	16	1	0	0	0	1	1	0	0	0	0	1	0	1	0	0	0	0	1	0	0	0	4	0	8
22	Female	Medicine	5	4	3	3	3	4	4	2	3	4	No	Yes	Yes	Yes	No	Yes	Yes	Yes	No	12	9	9	30	1	1	0	0	1	1	2	2	0	0	1	1	1	1	0	0	1	2	0	0	0	6	6	18
22	Female	Medicine	4	4	1	Unknown	Unknown	1	3	1	2	2	No	No	Yes	Yes	No	No	No	No	No	9	Unknown	Unknown	Unknown	2	3	1	2	2	0	3	3	1	2	2	2	2	2	2	1	2	1	2	2	1	22	30	24
22	Female	Medicine	5	2	2	Unknown	Unknown	1	3	Unknown	1	2	No	No	Yes	Yes	Yes	No	Yes	No	No	7	Unknown	Unknown	Unknown	0	1	1	0	1	0	0	1	1	1	1	0	2	2	1	1	1	1	2	1	1	16	12	10
22	Female	Medicine	5	4	2	3	3	1	4	2	3	3	No	No	Yes	Yes	Yes	No	Yes	No	No	11	6	8	25	0	0	0	0	1	0	0	1	0	1	0	1	1	0	0	1	0	1	0	1	0	8	2	6
22	Female	Medicine	4	3	Unknown	Unknown	Unknown	Unknown	Unknown	Unknown	2	4	No	Yes	Yes	Yes	Yes	No	Yes	No	No	Unknown	Unknown	Unknown	Unknown	0	Unknown	0	0	1	0	0	0	0	0	0	0	0	1	0	0	0	1	1	0	0	2	Unknown	4
23	Female	Medicine	5	2	2	Unknown	Unknown	Unknown	3	2	Unknown	3	No	No	Yes	Yes	Yes	No	No	Yes	No	8	Unknown	Unknown	Unknown	0	0	0	0	1	0	0	0	0	1	0	0	1	0	0	1	0	0	0	0	0	8	0	0
23	Female	Medicine	6	4	3	2	5	2	3	1	1	3	No	No	Yes	Yes	Yes	No	Yes	No	No	10	5	9	24	3	2	1	1	2	1	1	3	3	1	1	3	2	1	3	1	0	3	1	1	0	14	24	30
23	Female	Medicine	5	2	2	1	5	2	3	4	4	2	No	No	Yes	Yes	No	No	No	No	No	7	7	11	25	1	3	0	2	0	1	2	0	2	0	0	0	0	0	0	0	0	2	2	2	0	0	26	8
23	Female	Medicine	5	3	4	1	1	3	4	2	2	5	No	No	Yes	Yes	Yes	No	Yes	No	No	12	6	7	25	1	1	0	2	2	1	2	1	3	0	2	1	0	1	1	0	0	1	1	1	0	4	22	16
23	Female	Medicine	6	4	2	3	2	3	4	3	2	3	No	No	Yes	Yes	Yes	No	No	No	No	11	9	6	26	1	1	0	0	1	1	0	1	0	0	0	1	0	1	0	0	0	1	0	0	0	2	2	12
23	Female	Medicine	5	4	3	2	5	3	4	2	4	4	No	No	Yes	Yes	Yes	Yes	Yes	Yes	No	12	7	12	31	2	1	0	0	0	3	0	2	2	0	2	2	1	0	0	0	0	2	0	0	1	4	6	26
23	Female	Medicine	5	4	3	2	3	2	4	2	2	3	No	No	Yes	Yes	Yes	No	Yes	Yes	No	11	6	8	25	1	0	1	0	0	1	0	1	0	0	0	0	1	1	0	0	0	1	0	0	0	4	0	10
23	Female	Medicine	6	5	4	2	1	2	3	1	4	3	No	No	Yes	Yes	Yes	No	Yes	Yes	No	11	5	9	25	1	0	0	0	0	0	0	0	0	0	1	1	0	0	1	0	0	2	0	0	0	0	2	10
24	Female	Medicine	4	4	3	2	2	2	2	2	3	3	No	No	Yes	Yes	Yes	No	Yes	No	No	9	6	8	23	1	2	1	0	1	1	0	1	1	0	1	1	1	0	0	1	0	1	0	0	0	8	6	12
24	Female	Medicine	5	4	3	3	3	1	4	3	4	4	No	No	Yes	Yes	Yes	No	Yes	No	No	12	7	10	29	0	1	2	0	2	0	0	0	1	2	0	0	2	0	0	2	1	0	0	1	0	22	6	0
24	Female	Medicine	5	4	3	2	3	2	4	2	2	4	No	No	No	Yes	Yes	No	Yes	Yes	No	12	6	8	26	1	0	0	0	0	2	0	2	2	2	2	1	1	1	0	0	0	1	0	0	0	6	4	20
24	Female	Medicine	5	4	3	2	4	5	4	2	2	3	No	No	Yes	Yes	No	No	No	Yes	No	11	9	9	29	2	1	1	0	2	1	0	3	1	1	2	3	1	0	0	2	2	2	2	2	2	22	12	26
25	Female	Medicine	5	5	2	1	4	1	3	1	5	4	No	No	Yes	Yes	Yes	Yes	Yes	No	No	12	3	11	26	1	0	0	0	1	0	0	2	0	0	1	1	0	0	1	0	0	1	1	0	0	2	4	12
27	Female	Medicine	5	3	3	1	2	1	3	2	2	3	No	No	Yes	Yes	Yes	Yes	Yes	No	No	9	4	7	20	1	0	0	1	1	2	0	2	0	0	1	1	1	0	0	0	1	2	1	0	0	6	4	18
27	Female	Medicine	4	3	4	2	2	2	3	2	4	4	No	No	Yes	Yes	Yes	No	Yes	Yes	No	10	6	10	26	0	0	0	0	1	1	1	1	1	0	1	0	0	0	0	0	0	1	0	0	0	2	4	8
27	Female	Medicine	4	4	3	3	3	2	4	3	3	4	No	No	Yes	Yes	Yes	Yes	Yes	Yes	No	12	8	9	29	0	1	0	0	1	1	0	1	0	1	1	1	1	1	0	1	1	1	1	1	0	10	6	12
32	Female	Medicine	5	3	3	2	2	3	4	3	2	4	No	No	Yes	Yes	Yes	Yes	Yes	Yes	No	11	8	7	26	1	2	0	1	0	2	1	2	2	0	2	2	1	2	2	0	0	2	1	0	0	2	18	26
33	Female	Medicine	4	2	2	1	1	1	3	1	1	2	No	No	Yes	Yes	Yes	No	Yes	Yes	No	7	3	4	14	1	1	0	0	0	1	2	1	0	0	1	1	1	1	0	0	0	1	0	0	0	2	6	14
18	Female	Medicine	1	4	3	3	5	3	4	2	2	3	No	Yes	Yes	Yes	Yes	No	Yes	No	Yes	11	8	10	29	1	1	0	0	2	2	2	2	2	0	1	1	1	0	0	0	0	3	1	0	0	6	12	20
18	Female	Medicine	1	3	3	1	3	1	3	1	3	4	No	Yes	Yes	Yes	Yes	Yes	Yes	No	Yes	10	3	9	22	0	0	1	0	1	2	0	0	0	0	1	2	2	1	0	0	1	2	0	1	0	10	2	16
18	Female	Medicine	1	2	1	Unknown	Unknown	Unknown	3	Unknown	Unknown	Unknown	No	No	Yes	Yes	Yes	No	Yes	Yes	Yes	Unknown	Unknown	Unknown	Unknown	0	2	0	0	2	2	0	1	0	0	0	1	1	2	0	0	0	0	0	0	0	6	4	12
18	Female	Medicine	1	4	3	2	3	3	5	3	3	4	Yes	No	Yes	Yes	No	No	Yes	No	Yes	13	8	9	30	1	0	0	1	1	1	1	2	1	0	1	2	1	0	0	0	1	1	1	0	0	6	8	16
18	Female	Medicine	1	4	2	2	4	1	4	2	2	4	No	No	Yes	Yes	Yes	Yes	Yes	No	Yes	12	5	8	25	1	0	0	1	2	3	1	1	0	0	2	2	1	3	2	1	0	2	1	2	0	8	14	28
18	Female	Medicine	1	5	3	2	2	2	4	3	4	4	No	No	Yes	Yes	Yes	Yes	Yes	No	Yes	13	7	9	29	0	0	0	0	1	0	1	0	0	0	0	1	0	1	0	0	0	1	1	0	0	2	4	6
19	Female	Medicine	2	4	3	2	2	3	3	2	3	3	No	Yes	Yes	Yes	Yes	Yes	Yes	No	Yes	10	7	8	25	1	1	0	0	1	1	1	0	0	0	1	1	1	1	1	0	0	1	0	0	0	4	6	12
19	Female	Medicine	2	4	2	3	4	2	4	2	4	5	No	Yes	Yes	Yes	Yes	No	Yes	No	Yes	13	7	10	30	2	0	2	1	3	3	1	2	2	3	3	3	3	3	3	3	2	3	3	1	3	38	22	38
19	Female	Medicine	2	4	2	2	3	1	4	2	3	3	No	No	Yes	Yes	Yes	No	Yes	No	Yes	11	5	8	24	0	1	0	0	1	2	2	0	0	0	1	0	0	1	0	0	0	1	1	1	0	2	10	10
20	Female	Medicine	1	4	3	2	3	3	4	4	2	4	No	No	Yes	Yes	Yes	Yes	Yes	Yes	Yes	12	9	8	29	2	2	0	0	1	0	1	1	1	0	1	1	0	0	1	0	0	1	1	0	0	2	12	12
20	Female	Medicine	3	3	2	2	2	4	4	3	2	4	No	No	Yes	Yes	No	Yes	Yes	Yes	Yes	11	9	6	26	2	0	0	2	0	1	0	1	1	0	1	2	0	1	0	0	0	1	0	0	0	0	6	18
20	Female	Medicine	3	5	2	2	3	4	5	2	4	4	No	No	Yes	Yes	Yes	Yes	Yes	Yes	Yes	14	8	9	31	1	2	3	0	1	2	0	1	2	2	1	1	2	2	0	1	2	2	0	0	0	22	8	20
20	Female	Medicine	3	4	2	4	3	2	4	5	2	5	Yes	No	Yes	Yes	Yes	Yes	Yes	Yes	Yes	13	11	7	31	3	0	1	0	0	2	0	3	2	1	2	3	3	3	3	2	1	3	0	1	2	20	12	38
21	Female	Medicine	2	5	3	2	2	2	5	4	5	4	No	No	Yes	Yes	Yes	No	Yes	No	Yes	14	8	10	32	1	0	1	1	1	1	1	1	0	1	1	1	1	1	1	0	1	1	0	1	0	10	8	14
30	Female	Medicine	3	3	2	1	Unknown	Unknown	Unknown	Unknown	Unknown	Unknown	No	No	No	Yes	Yes	Yes	Yes	Yes	Yes	Unknown	Unknown	Unknown	Unknown	2	2	2	0	2	1	3	2	3	1	2	2	2	2	2	1	3	3	0	0	0	22	20	28
21	Female	Medicine	4	3	2	1	2	1	4	1	3	4	No	No	No	Yes	Yes	Yes	Yes	Yes	Yes	11	3	7	21	0	1	0	0	1	1	1	0	1	0	1	0	1	0	0	0	0	2	1	0	0	4	8	8
22	Female	Medicine	5	3	3	1	3	2	4	2	2	2	No	No	Yes	Yes	Yes	No	Yes	No	Yes	9	5	8	22	1	0	1	0	2	3	0	1	1	1	2	2	2	1	0	0	2	2	0	0	0	16	2	24
22	Female	Medicine	5	4	2	2	2	2	4	2	2	3	No	No	Yes	Yes	Yes	No	Yes	No	Yes	11	6	6	23	1	2	0	0	0	1	2	0	0	0	1	2	0	0	0	0	0	2	0	0	0	0	8	14
22	Female	Medicine	4	4	3	2	2	2	3	3	3	4	No	No	Yes	Yes	Yes	Yes	Yes	Yes	Yes	11	7	8	26	1	0	0	0	1	1	0	1	1	0	1	1	1	2	1	1	0	2	0	1	1	8	6	18
23	Female	Medicine	5	3	2	1	4	1	4	4	4	5	Yes	Yes	Yes	Yes	Yes	No	Yes	Yes	Yes	12	6	10	28	1	1	1	0	3	3	0	2	3	0	1	3	1	3	1	2	3	3	1	1	0	20	14	32
23	Female	Medicine	5	3	2	2	2	1	3	4	3	2	No	No	Yes	Yes	Yes	Yes	Yes	No	Yes	8	7	7	22	1	0	0	1	3	2	0	2	0	0	1	1	2	3	1	1	0	2	0	1	0	12	6	24
23	Female	Medicine	5	4	3	2	4	3	5	3	3	4	No	No	Yes	Yes	No	No	Yes	Yes	Yes	13	8	10	31	2	0	0	0	1	1	0	1	0	1	1	1	1	1	1	0	0	2	0	0	0	6	2	18
23	Female	Medicine	5	5	4	2	2	1	5	2	2	2	No	No	Yes	Yes	Yes	No	Yes	No	Yes	12	5	8	25	0	0	1	0	2	0	0	1	2	1	0	1	2	1	0	1	1	1	1	0	0	16	6	8
24	Female	Medicine	6	3	3	2	3	2	4	2	4	4	No	No	Yes	Yes	Yes	No	Yes	No	Yes	11	6	10	27	1	1	1	1	1	1	1	1	1	1	1	1	1	1	1	1	1	1	1	1	1	14	14	14
29	Female	Medicine	5	4	3	2	2	3	4	4	3	4	No	No	Yes	Yes	Yes	No	Yes	No	Yes	12	9	8	29	1	1	0	0	0	1	0	1	0	1	1	2	2	0	0	1	1	2	0	2	0	10	6	16
29	Female	Medicine	6	4	2	Unknown	Unknown	Unknown	Unknown	Unknown	Unknown	Unknown	No	No	Yes	Yes	Yes	Yes	Yes	Yes	Yes	Unknown	Unknown	Unknown	Unknown	0	0	0	0	0	1	0	0	1	0	0	1	0	2	0	0	0	1	0	0	0	0	2	10
32	Female	Medicine	6	3	2	2	3	1	4	1	2	5	Yes	Yes	Yes	Yes	Yes	No	Yes	Yes	Yes	12	4	7	23	0	0	0	0	1	1	0	1	0	1	1	0	1	0	0	1	1	0	0	0	0	10	0	6
31	Other	Medicine	6	3	1	5	1	1	4	1	1	2	No	Yes	Yes	Yes	Yes	No	Yes	Yes	Yes	9	7	3	19	1	0	1	1	2	2	0	2	0	1	1	2	1	0	1	1	0	2	1	0	0	12	6	20
[truncated: 6 more columns]
