# Supplementary material for: The interplay of fear of pain, emotional states, and pain perception in medical and nursing students: A cross-sectional study
Source: PLoS One. 2024 Nov 21;19(11):e0314094. doi: 10.1371/journal.pone.0314094 (PMC11581238; doi:10.1371/journal.pone.0314094)
Supplement: S2 Dataset — Dataset from the follow-up quantitative sensory tests (incuding the recompleted questionnaire). (XLSX) [file pone.0314094.s002.xlsx]

## Sheet: Quantitative Sensory Tests
Age	Sex	Area_of_study	Curricular_year	FPQ9_1	FPQ9_2	FPQ9_3	FPQ9_4	FPQ9_5	FPQ9_6	FPQ9_7	FPQ9_8	FPQ9_9	Q_1_PPE	Q_2_PPE	Q_3_PPE	Q_4_PPE	Q_5_PPE	Q_6_PPE	Q_7_PPE	Q_8_PPE	Q_9_PPE	FPQ9_SeverePain	FPQ9_MinorPain	FPQ9_MedicalPain	FPQ9_TotalScore	HeatPainThreshold_1	HeatPainThreshold_2	HeatPainThreshold_3	HeatPainThreshold_4	HeatPainThreshold_5	HeatPainThreshold_6	Mean_HeatPainThreshold_Last3
26	Female	Medicine	3	3	3	4	4	4	5	5	4	5	No	No	No	No	No	No	No	No	No	13	13	11	37	47.2	48.6	49	48.6	49	48.3	48.633
20	Female	Medicine	2	4	4	1	1	1	3	2	2	2	No	No	Yes	No	Yes	Yes	Yes	No	Yes	9	4	7	20	48.4	50	50	50	50	50	50
22	Female	Medicine	2	2	2	1	1	2	2	1	2	3	No	No	No	No	No	No	No	No	No	7	4	5	16	48.2	48.8	49.8	49.2	48.5	49.8	49.1667
20	Female	Medicine	2	4	2	2	3	3	5	2	2	4	No	No	Yes	No	Yes	No	Yes	Yes	Yes	13	7	7	27	44.2	46.2	47.6	47.7	48.6	48.8	48.3667
21	Female	Medicine	4	4	4	3	3	1	4	4	3	3	No	No	Yes	Yes	Yes	No	Yes	Yes	No	11	8	10	29	48.8	46.3	44.6	44.6	44.5	46.1	45.0667
18	Female	Medicine	2	4	3	2	3	2	4	3	3	4	No	Yes	Yes	Yes	Yes	No	Yes	Yes	No	12	7	9	28	45.1	46.7	47.3	47	46.8	47.2	47
22	Female	Medicine	5	4	3	4	2	3	5	4	3	5	No	No	No	No	No	No	No	No	No	14	11	8	33	44.1	45.9	47.2	47.7	48	47.6	47.7667
22	Female	Medicine	5	5	2	2	2	2	3	3	2	4	No	No	No	No	No	No	No	No	No	12	7	6	25	38.8	40	39.6	39.8	40.6	40.6	40.3333
23	Male	Medicine	1	Unknown	4	3	2	1	3	2	3	4	Yes	No	No	No	No	No	No	No	No	Unknown	6	9	Unknown	38.4	39	39.1	39.3	39.3	40	39.5333
18	Female	Medicine	1	4	1	2	2	2	3	2	2	5	No	Yes	Yes	Yes	Yes	No	Yes	No	No	12	6	5	23	37.3	38.5	40	41.5	41.9	42.9	42.1
32	Male	Medicine	6	5	2	2	2	3	5	4	2	4	No	No	Yes	Yes	Yes	Yes	Yes	No	No	14	9	6	29	44.4	44.7	46.2	45.8	46	46.5	46.1
22	Male	Medicine	5	4	4	3	4	2	3	2	3	3	No	No	No	Yes	Yes	No	Yes	No	No	10	7	11	28	36.9	38.3	38.6	40	41.1	41.8	40.9667
27	Female	Medicine	4	4	3	3	3	3	4	2	3	3	No	No	Yes	Yes	Yes	Yes	Yes	Yes	Yes	11	8	9	28	36.8	45.2	47.2	47.3	46.6	46.3	46.7333
28	Female	Medicine	5	3	2	2	1	1	2	1	1	2	No	No	No	No	No	No	No	No	No	7	4	4	15	42.7	44.4	44.6	45.1	43.3	42.8	43.7333
23	Male	Medicine	3	2	1	2	1	1	2	1	1	1	No	No	No	No	No	No	No	No	No	5	4	3	12	43	45.1	44.4	43.8	44.5	44.6	44.3
23	Female	Medicine	5	3	2	1	4	1	4	2	3	4	Yes	No	Yes	Yes	Yes	No	Yes	Yes	Yes	11	4	9	24	36.6	38.7	39.1	40.3	40.7	39.9	40.3
19	Male	Medicine	2	3	2	2	3	4	Unknown	5	5	Unknown	No	No	No	No	No	Yes	Yes	No	Yes	Unknown	11	10	Unknown	42.6	44.8	42.5	42.9	46.7	46.3	45.3
34	Female	Medicine	4	2	1	2	3	2	4	3	2	3	No	No	Yes	Yes	Yes	Yes	Yes	Yes	No	9	7	6	22	40	42.4	44.1	44.4	44.4	44.8	44.5333
21	Female	Medicine	4	3	2	Unknown	Unknown	Unknown	3	Unknown	1	4	No	No	Yes	Yes	Yes	No	Yes	No	No	10	Unknown	Unknown	Unknown	45.2	45.8	46.3	45.3	45.6	47	45.9667
19	Female	Medicine	2	4	3	2	3	2	2	2	3	4	No	No	No	No	No	No	No	No	No	10	6	9	25	36.9	39.1	38.7	39.1	39.4	39.6	39.3667
19	Female	Medicine	1	5	2	1	3	1	4	3	2	2	No	No	Yes	No	Yes	No	Yes	Yes	No	11	5	7	23	45.4	46.3	48	48.8	48.1	48.3	48.4
20	Female	Medicine	2	3	1	1	1	3	3	2	1	3	No	No	No	No	No	No	No	No	No	9	6	3	18	43.5	46.6	48.1	48.3	48.8	48.5	48.5333
23	Female	Medicine	5	4	3	3	3	2	4	2	3	4	No	No	No	No	No	No	No	No	No	12	7	9	28	45	45.5	45.6	45.4	46.6	46.5	46.1667
21	Female	Medicine	1	4	4	2	3	2	4	3	4	4	No	No	Yes	Yes	Yes	No	Yes	No	No	12	7	11	30	40.6	40.6	40	40.1	40.5	40.6	40.4
20	Male	Medicine	2	4	3	3	5	3	4	5	4	4	No	No	Yes	Yes	Yes	No	No	No	No	12	11	12	35	41.3	43.2	43.9	44.4	44.3	44.8	44.5
19	Female	Medicine	1	4	3	1	2	2	4	2	2	3	No	No	No	No	No	No	No	No	No	11	5	7	23	38.9	39.1	39.3	39.3	39.7	39.1	39.3667
22	Female	Medicine	4	1	1	3	4	5	4	3	3	3	No	No	No	No	No	No	No	No	No	8	11	8	27	44.6	45.7	45.2	46.5	46.8	46.7	46.6667
19	Female	Medicine	2	3	3	4	1	4	4	4	2	3	No	No	No	No	No	No	No	No	No	10	12	6	28	48.2	48.6	49.6	49.1	49.5	48.2	48.9333
23	Female	Medicine	5	5	4	2	2	1	5	2	4	5	No	No	Yes	Yes	Yes	No	Yes	No	No	15	5	10	30	43.2	45.2	45.8	46.7	46.3	47.5	46.8333
21	Female	Medicine	4	5	4	3	3	3	4	3	3	5	No	No	Yes	Yes	Yes	Yes	Yes	Yes	No	14	9	10	33	45	46.4	47.1	47.4	48.8	48.6	48.2667
23	Female	Medicine	5	3	3	2	2	2	4	2	2	3	No	No	No	No	No	No	No	No	No	10	6	7	23	49.4	50.1	50	50	49.9	49.3	49.7333
23	Female	Medicine	5	5	2	2	3	2	3	2	2	2	No	No	Yes	Yes	Yes	Yes	Yes	Yes	Yes	10	6	7	23	43.7	45.8	46.1	45	46.3	46.3	45.8667
23	Female	Medicine	1	5	5	2	4	3	5	3	3	5	No	No	No	No	No	No	No	No	No	15	8	12	35	41.4	44.7	45.8	45	43.5	44.3	44.2667
29	Female	Medicine	5	4	4	3	2	3	4	4	3	4	No	No	Yes	Yes	Yes	No	Yes	No	Yes	12	10	9	31	44.9	45.6	46.3	47.9	47.4	48	47.7667
18	Female	Medicine	1	4	2	1	3	2	3	1	4	3	No	No	No	No	No	No	No	No	No	10	4	9	23	45.2	47	48.6	49.4	48.3	49.9	49.2
21	Female	Medicine	4	3	1	2	4	3	4	4	4	4	No	No	No	No	No	No	No	No	No	11	9	9	29	43.3	45.8	47	47.4	48.1	47.4	47.6333
19	Female	Medicine	2	3	5	3	1	2	4	5	3	4	No	No	Yes	Yes	Yes	Yes	Yes	No	No	11	10	9	30	42.1	44.1	45	43.8	44.6	45.6	44.6667
20	Female	Medicine	3	4	4	2	2	2	3	2	4	5	No	No	No	No	No	No	No	No	No	12	6	10	28	48.8	50	50.1	50	50	50	50
28	Male	Medicine	1	5	2	2	4	1	3	2	2	4	No	No	Yes	Yes	Yes	No	Yes	Yes	Yes	12	5	8	25	41.7	44.5	46	46.8	47.1	47.1	47
38	Female	Medicine	1	5	4	4	4	3	5	3	2	4	No	No	Yes	No	No	No	No	No	No	14	10	10	34	42	43.8	43.1	43	43.8	44.1	43.6333
19	Male	Medicine	2	4	2	2	2	3	5	2	2	4	No	No	No	No	Yes	No	Yes	No	No	13	7	6	26	46.3	47.7	47.1	48.3	48.1	47.7	48.0333
19	Female	Medicine	2	4	1	1	2	3	3	2	3	3	No	No	No	No	No	No	No	No	No	10	6	6	22	47	47.9	48.6	48	48.5	47.8	48.1
22	Female	Medicine	5	4	2	2	3	2	4	2	2	5	No	No	No	No	No	No	No	No	No	13	6	7	26	45.8	47.2	47.5	47.9	47.9	48.5	48.1
23	Female	Medicine	5	3	3	2	2	3	4	4	5	4	No	No	No	No	No	No	No	No	No	11	9	10	30	42.9	44.4	44.6	45.2	45.1	45.7	45.3333
25	Female	Medicine	5	5	2	2	4	1	3	1	5	4	No	No	Yes	Yes	Yes	No	Yes	No	No	12	4	11	27	41.5	42.7	43.2	43	43.3	43.4	43.2333
20	Female	Medicine	3	4	2	2	2	3	5	2	Unknown	4	Yes	No	Yes	No	Yes	No	Yes	No	Yes	13	7	Unknown	Unknown	42.2	46	48.5	47.6	48.2	47.7	47.8333
24	Female	Medicine	5	4	2	2	3	3	4	2	2	4	No	No	Yes	Yes	No	No	Yes	Yes	No	12	7	7	26	43.6	44.7	45	45.2	45.5	45.2	45.3
19	Female	Medicine	2	2	1	1	2	1	2	1	2	5	No	No	Yes	Yes	No	No	Yes	No	No	9	3	5	17	44	44.5	46.8	45.7	47.2	47.6	46.8333
23	Female	Medicine	6	4	2	1	3	2	5	2	2	5	No	No	Yes	No	Yes	No	Yes	No	No	14	5	7	26	46.8	48.5	48.7	48.5	48.6	49.1	48.7333
18	Female	Medicine	1	5	2	2	3	3	4	3	4	5	Yes	No	No	No	No	No	No	No	No	14	8	9	31	40.8	41.2	40.8	42.8	44.2	43.8	43.6
20	Female	Nursing	2	4	2	1	3	2	5	2	3	3	No	No	Yes	Yes	Yes	No	Yes	No	No	12	5	8	25	36.1	40.5	42.6	44.2	44.7	45.4	44.7667
29	Male	Medicine	5	5	1	2	1	1	3	2	1	4	No	No	Yes	Yes	Yes	Yes	No	Yes	No	12	5	3	20	41.3	41.8	43.8	45.2	45.4	46.5	45.7
21	Female	Medicine	4	5	1	2	3	3	5	4	4	5	No	No	Yes	Yes	Yes	Yes	Yes	Yes	Yes	15	9	8	32	45.6	47.4	48.1	48.6	47.9	47.8	48.1
19	Female	Medicine	2	4	5	3	4	1	4	4	2	5	No	No	No	No	No	No	No	No	No	13	8	11	32	45.7	47.5	47.4	48.8	48.4	49	48.7333
21	Female	Nursing	2	3	3	2	3	3	3	3	3	3	Yes	No	Yes	Yes	Yes	Yes	Yes	Yes	No	9	8	9	26	44.6	46.3	46.8	46.8	47.2	47.5	47.1667
21	Female	Medicine	4	5	4	2	4	2	4	2	3	5	No	No	No	No	No	No	No	No	No	14	6	11	31	41.8	44.8	45.8	45.8	46.2	46.7	46.2333
20	Male	Medicine	2	3	1	1	1	2	5	2	1	3	No	No	Yes	Yes	Yes	Yes	Yes	Yes	No	11	5	3	19	45	46.3	46.9	47.8	48.3	49.1	48.4
20	Female	Nursing	1	4	3	1	3	1	4	1	4	4	No	No	Yes	Yes	Yes	No	Yes	No	Yes	12	3	10	25	40.9	42.8	44.9	45.4	45.1	46.2	45.5667
24	Female	Nursing	3	4	Unknown	Unknown	3	Unknown	5	Unknown	Unknown	4	No	Yes	Yes	No	Yes	No	Yes	Yes	No	13	Unknown	Unknown	Unknown	41.1	43.5	44.7	46.4	46.6	47.3	46.7667
22	Female	Medicine	2	4	4	3	3	2	4	3	4	4	No	Yes	Yes	Yes	Yes	No	Yes	Yes	Yes	12	8	11	31	46.9	48.3	49.2	46.6	46.7	47.9	47.0667
32	Female	Medicine	5	3	3	3	4	4	5	5	3	4	No	No	No	No	No	No	No	No	No	12	12	10	34	45.4	46.4	47.1	47.9	48.2	48.6	48.2333
21	Female	Medicine	2	Unknown	2	2	4	1	4	2	1	5	No	No	No	No	No	No	No	No	No	Unknown	5	7	Unknown	46	48.8	49.4	50	49.6	50	49.8667
21	Male	Medicine	4	1	1	2	2	2	4	4	3	3	No	No	No	No	No	No	No	No	No	8	8	6	22	45.3	47.8	48.6	47.3	48.9	47.3	47.8333
21	Female	Medicine	4	4	2	2	3	1	Unknown	2	3	Unknown	No	No	No	No	No	Yes	No	No	Yes	Unknown	5	8	Unknown	42.9	46.3	46.8	47	48.2	48.5	47.9
22	Female	Medicine	5	4	2	2	2	2	4	2	2	5	No	No	Yes	Yes	Yes	Yes	Yes	No	No	13	6	6	25	43	45.6	45.2	45.5	45.7	44.7	45.3
23	Female	Medicine	5	2	1	2	2	2	3	2	1	4	No	No	Yes	No	Yes	Yes	Yes	No	No	9	6	4	19	49.6	49.7	49.5	49.2	49.1	48.8	49.0333
22	Female	Medicine	5	4	2	3	3	2	5	2	5	5	No	No	Yes	Yes	Yes	No	Yes	No	No	14	7	10	31	43.2	44.5	45.6	45.8	46.1	43.3	45.0667
22	Female	Nursing	3	5	4	4	3	3	4	4	5	5	No	No	Yes	Yes	No	Yes	Yes	No	No	14	11	12	37	45.3	46.3	45.2	46.9	46.1	47.3	46.7667
22	Female	Medicine	5	4	3	2	2	2	4	3	3	5	Yes	No	Yes	No	Yes	No	Yes	Yes	No	13	7	8	28	41.9	41.4	39.9	42.1	41.8	42	41.9667
23	Female	Medicine	5	4	3	3	3	2	4	3	2	4	No	No	Yes	Yes	Yes	No	Yes	No	No	12	8	8	28	45.1	47	48	47.7	48.7	47.2	47.8667
18	Female	Nursing	1	3	3	2	2	2	3	2	3	4	No	No	No	No	No	No	No	No	No	10	6	8	24	38.8	41	40.5	41	42.2	43.5	42.2333
18	Female	Medicine	1	4	3	2	3	3	4	3	4	5	No	No	Yes	Yes	No	Yes	Yes	No	Yes	13	8	10	31	37.6	38.3	39	40.2	40.2	41	40.4667
19	Female	Medicine	2	3	2	2	3	2	Unknown	3	2	Unknown	No	No	No	No	No	Yes	No	No	Yes	Unknown	7	7	Unknown	48.3	47.5	48.4	48.8	48.7	49.6	49.0333
21	Female	Medicine	4	4	3	2	3	2	4	3	4	4	No	No	Yes	No	No	Yes	Yes	No	Yes	12	7	10	29	39.1	42.7	43.7	44.3	45.8	46.6	45.5667
18	Female	Medicine	1	3	2	1	3	2	4	2	2	5	Yes	Yes	Yes	No	Yes	No	Yes	No	No	12	5	7	24	39.1	40.4	36.5	41.6	43.1	43.3	42.6667
18	Female	Medicine	1	3	3	2	3	1	4	1	2	4	No	No	No	No	No	No	No	No	No	11	4	8	23	43	46.1	47.2	47.7	48.2	49.1	48.3333
22	Female	Medicine	5	4	4	4	4	3	3	3	4	3	No	No	Yes	No	Yes	Yes	Yes	Yes	Yes	10	10	12	32	44.8	47.2	47.5	47.3	48.2	48.6	48.0333
21	Male	Medicine	4	3	1	1	1	1	3	1	1	2	No	No	No	No	No	No	No	No	No	8	3	3	14	43.3	45.6	45.8	44.4	44.2	45.2	44.6
23	Female	Medicine	5	5	3	2	3	3	4	3	3	5	No	No	No	No	No	No	No	No	No	14	8	9	31	45.8	47.2	47.1	47.7	48	47.3	47.6667
23	Female	Medicine	5	5	4	4	5	5	5	4	4	5	No	No	No	No	No	No	Yes	No	No	15	13	13	41	40.6	41.6	42.7	41.5	42.9	43.9	42.7667
22	Female	Nursing	4	5	4	2	5	1	4	3	3	3	No	No	No	No	No	No	No	No	No	12	6	12	30	45	47	47.9	48	48	48.2	48.0667
21	Male	Medicine	4	4	3	2	2	3	3	4	3	2	No	No	No	No	No	No	No	No	No	9	9	8	26	43.9	47	48.1	48.7	48.2	49.4	48.7667
21	Female	Medicine	2	4	3	2	3	2	4	3	2	4	Yes	No	Yes	No	Yes	No	Yes	Yes	No	12	7	8	27	45.5	46.8	46.3	46.5	46.4	48	46.9667
22	Female	Medicine	4	3	1	1	1	2	4	1	1	3	No	No	No	No	No	No	No	No	No	10	4	3	17	41.6	42.5	43.4	43.4	43.8	43.8	43.6667
23	Female	Medicine	5	4	3	2	4	1	4	3	3	3	No	No	Yes	Yes	Yes	Yes	Yes	Yes	No	11	6	10	27	38.7	37.8	37.4	37.8	38.7	39.3	38.6
22	Female	Nursing	4	3	2	2	2	1	3	1	2	4	Yes	No	Yes	Yes	Yes	Yes	Yes	Yes	Yes	10	4	6	20	48.8	49.9	49.3	50	50	49.6	49.8667
24	Male	Medicine	3	3	1	1	1	1	3	1	1	2	No	No	Yes	No	Yes	Yes	Yes	No	No	8	3	3	14	47.2	46.8	48.2	48	48.5	47.7	48.0667
21	Female	Medicine	4	2	1	3	5	4	4	4	5	5	No	No	Yes	No	Yes	No	Yes	No	No	11	11	11	33	46.9	49.2	49.9	49.9	50	50	49.9667
23	Female	Medicine	6	4	4	2	4	2	2	1	1	3	No	Yes	Yes	No	No	No	No	No	No	9	5	9	23	39.6	41.7	41.9	41.6	42.9	43.8	42.7667
22	Female	Medicine	5	4	2	2	3	1	4	1	3	2	No	No	No	No	No	No	No	No	No	10	4	8	22	38.6	39.5	39.4	40.2	39.6	39.7	39.8333
21	Female	Medicine	4	5	3	2	2	3	4	3	3	4	No	No	No	No	No	No	No	No	No	13	8	8	29	40.9	43.5	46.1	46.3	47.6	47.7	47.2
30	Female	Medicine	3	4	2	2	2	2	2	1	1	3	No	No	Yes	Yes	Yes	No	Yes	Yes	No	9	5	5	19	41.7	44.3	44.9	45.7	45.9	45.5	45.7
27	Female	Medicine	5	3	4	1	2	1	3	2	2	4	No	No	Yes	Yes	Yes	Yes	Yes	No	No	10	4	8	22	45.6	45.7	46.9	47.3	46.9	47.4	47.2
25	Female	Medicine	5	4	2	2	Unknown	2	3	2	1	2	No	No	No	Yes	No	No	No	No	No	9	6	Unknown	Unknown	45.7	47.3	47.7	47.9	48	48.3	48.0667
23	Male	Medicine	6	3	2	2	3	2	3	2	1	3	No	No	No	No	No	No	No	No	No	9	6	6	21	43	43.3	44	44.2	44	44.9	44.3667
19	Male	Medicine	2	2	3	2	3	2	3	3	2	2	No	No	Yes	No	Yes	No	Yes	Yes	Yes	7	7	8	22	46.3	48.6	48.7	49.2	49.3	48.3	48.9333
23	Male	Medicine	5	5	5	5	4	3	4	1	4	4	No	No	No	No	No	No	No	No	No	13	9	13	35	49.7	50	50	50	50	49.6	49.8667
23	Female	Medicine	5	5	3	3	3	2	3	3	3	3	Yes	No	No	No	Yes	No	No	No	No	11	8	9	28	44.6	43.5	44.6	46	45.4	46.3	45.9
23	Male	Medicine	5	5	2	4	2	2	4	4	4	3	No	No	No	No	No	Yes	Yes	No	Yes	12	10	8	30	44.1	45.7	45.2	42.4	45.4	46.4	44.7333
28	Female	Medicine	6	4	3	2	2	2	5	4	2	Unknown	No	No	No	No	No	No	No	No	Yes	Unknown	8	7	Unknown	41.4	42.7	45.1	45	46.1	45.5	45.5333
24	Female	Medicine	3	2	3	1	3	2	3	2	4	3	No	No	No	No	No	No	No	No	No	8	5	10	23	49.5	50	50	50	50	50	50
23	Female	Nursing	2	4	4	3	4	3	4	3	3	3	No	No	No	No	No	No	No	No	No	11	9	11	31	44.8	46.5	46.7	47.6	46.5	46.7	46.9333
28	Female	Nursing	2	4	3	2	3	2	4	2	2	4	No	No	No	No	No	No	No	No	No	12	6	8	26	38.6	41.1	42.7	44.4	44	45.3	44.5667
20	Female	Nursing	2	1	1	1	1	1	1	1	1	1	No	No	No	No	No	No	No	No	No	3	3	3	9	46.6	48.3	46.6	48.5	48.9	48.5	48.6333
20	Female	Nursing	2	3	2	1	2	3	3	2	2	3	No	No	No	No	No	No	No	No	No	9	6	6	21	45.4	47.7	47.4	47.9	48	49	48.3
43	Female	Nursing	2	3	3	2	3	3	3	2	3	3	No	No	No	No	No	No	No	No	No	9	7	9	25	43.1	46.4	47.4	47.5	47.9	48.7	48.0333
